# Supplementary material for: Genetic diversity and fine-scale spatial genetic structure of European beech populations along an elevational gradient
Source: Heredity (Edinb). 2025 Jun 26;134(8):451–60. doi: 10.1038/s41437-025-00776-8 (PMC12316929; doi:10.1038/s41437-025-00776-8)
Supplement: Supplementary file 2 — Appendix 1 [file 41437_2025_776_MOESM2_ESM.xlsx]

## Sheet: Information
Genetic diversity and fine-scale spatial genetic structure of European beech populations along an elevational gradient
Sheets Content:
sample_details: Samples ID's and coordinates
SpaGeDi output using SSR markers:
Ruia_SSRs
Lupului_SSRs
Solomon_SSRs
Tampa_SSRs
SpaGeDi output using SNP markers:
Ruia_SNPs
Lupului_SNPs
Solomon_SNPs
Tampa_SNPs
Lempes_SNPs

## Sheet: sample_details
Sample_number (SSR)	Sample_number (SNP)	Population	Longitude	Latitude
1	101-SiB1-P02-E01	Lempes	25.6469	45.728
2	102-SiB2-P02-F01	Lempes	25.645	45.7277
3	103-SiB3-P02-G01	Lempes	25.6452	45.7269
4	104-SiB4-P02-H01	Lempes	25.6466	45.727
5	105-SiB5-P02-A02	Lempes	25.6469	45.7272
6	106-SiB6-P02-B02	Lempes	25.6478	45.7272				GPS coordinates as decimal degrees
7	107-SiB7-P02-C02	Lempes	25.6487	45.7265				Reference system: WGS84
8	108-SiB8-P02-D02	Lempes	25.6497	45.7271				Data encoding source: UTF-8
9	109-SiB9-P02-E02	Lempes	25.6502	45.7264				Sample_number (SSR): Sample number for the 500 individual trees as named in the "500_Europeanbeech_12SSRs.txt" file
10	110-SiB10-P02-F02	Lempes	25.6517	45.7265				Sample_number (SNP): Sample number for the 500 individual trees as named in the "Beech_Romania_5pops_51485SNPs.vcf" file
11	111-SiB11-P02-G02	Lempes	25.6519	45.7266
12	112-SiB12-P02-H02	Lempes	25.6525	45.7262
13	113-SiB13-P02-A03	Lempes	25.6521	45.726
14	114-SiB14-P02-B03	Lempes	25.6525	45.7258
15	115-SiB15-P02-C03	Lempes	25.6521	45.7256
16	116-SiB16-P02-D03	Lempes	25.6523	45.7256
17	117-SiB17-P02-E03	Lempes	25.6525	45.7256
18	118-SiB18-P02-F03	Lempes	25.6532	45.7258
19	119-SiB19-P02-G03	Lempes	25.6536	45.7262
20	120-SiB20-P02-H03	Lempes	25.6527	45.7264
21	121-SiB21-P02-A04	Lempes	25.6529	45.7266
22	122-SiB22-P02-B04	Lempes	25.653	45.7268
23	123-SiB23-P02-C04	Lempes	25.6535	45.7264
24	124-SiB24-P02-D04	Lempes	25.6534	45.7263
25	125-SiB25-P02-E04	Lempes	25.6531	45.7265
26	126-SiB26-P02-F04	Lempes	25.6529	45.726
27	127-SiB27-P02-G04	Lempes	25.6531	45.7258
28	128-SiB28-P02-H04	Lempes	25.6531	45.7255
29	129-SiB29-P02-A05	Lempes	25.6527	45.7254
30	130-SiB30-P02-B05	Lempes	25.6529	45.7253
31	131-SiB31-P02-C05	Lempes	25.653	45.7252
32	132-SiB32-P02-D05	Lempes	25.6533	45.7258
33	133-SiB33-P02-E05	Lempes	25.6538	45.7259
34	134-SiB34-P02-F05	Lempes	25.6537	45.7261
35	135-SiB35-P02-G05	Lempes	25.654	45.7265
36	136-SiB36-P02-H05	Lempes	25.6543	45.7265
37	137-SiB37-P02-A06	Lempes	25.6545	45.727
38	138-SiB38-P02-B06	Lempes	25.6544	45.7269
39	139-SiB39-P02-C06	Lempes	25.6553	45.727
40	140-SiB40-P02-D06	Lempes	25.6553	45.7265
41	141-SiB41-P02-E06	Lempes	25.6551	45.7265
42	142-SiB42-P02-F06	Lempes	25.6557	45.7266
43	143-SiB43-P02-G06	Lempes	25.6559	45.7269
44	144-SiB44-P02-H06	Lempes	25.6566	45.727
45	145-SiB45-P02-A07	Lempes	25.657	45.7272
46	146-SiB46-P02-B07	Lempes	25.6582	45.7268
47	147-SiB47-P02-C07	Lempes	25.6589	45.727
48	148-SiB48-P02-D07	Lempes	25.6597	45.7276
49	149-SiB49-P02-E07	Lempes	25.6597	45.7273
50	150-SiB50-P02-F07	Lempes	25.6599	45.727
51	151-SiB51-P02-G07	Lempes	25.6602	45.7273
52	152-SiB52-P02-H07	Lempes	25.6606	45.7272
53	153-SiB53-P02-A08	Lempes	25.6603	45.728
54	154-SiB54-P02-B08	Lempes	25.6622	45.7263
55	155-SiB55-P02-C08	Lempes	25.6624	45.7258
56	156-SiB56-P02-D08	Lempes	25.6626	45.7259
57	157-SiB57-P02-E08	Lempes	25.6633	45.7257
58	158-SiB58-P02-F08	Lempes	25.6631	45.7255
59	159-SiB59-P02-G08	Lempes	25.6632	45.7251
60	160-SiB60-P02-H08	Lempes	25.6629	45.7246
61	161-SiB61-P02-A09	Lempes	25.6623	45.7257
62	162-SiB62-P02-B09	Lempes	25.6624	45.7256
63	163-SiB63-P02-C09	Lempes	25.6621	45.7256
64	164-SiB64-P02-D09	Lempes	25.6618	45.7256
65	165-SiB65-P02-E09	Lempes	25.6605	45.726
66	166-SiB66-P02-F09	Lempes	25.6597	45.7263
67	498-SiB67-P06-B03	Lempes	25.6599	45.7261
68	167-SiB68-P02-G09	Lempes	25.6595	45.7264
69	168-SiB69-P02-H09	Lempes	25.6586	45.7264
70	169-SiB70-P02-A010	Lempes	25.6585	45.7265
71	170-SiB71-P02-B010	Lempes	25.6584	45.7263
72	171-SiB72-P02-C010	Lempes	25.6581	45.7262
73	172-SiB73-P02-D010	Lempes	25.658	45.7264
74	173-SiB74-P02-E010	Lempes	25.6579	45.7263
75	174-SiB75-P02-F010	Lempes	25.6576	45.7264
76	175-SiB76-P02-G010	Lempes	25.6578	45.7263
77	176-SiB77-P02-H010	Lempes	25.6581	45.7267
78	177-SiB78-P02-A011	Lempes	25.6565	45.7262
79	178-SiB79-P02-B011	Lempes	25.6559	45.7264
80	179-SiB80-P02-C011	Lempes	25.6555	45.7263
81	180-SiB81-P02-D011	Lempes	25.6553	45.7261
82	181-SiB82-P02-E011	Lempes	25.6555	45.7267
83	182-SiB83-P02-F011	Lempes	25.6549	45.7269
84	183-SiB84-P02-G011	Lempes	25.6546	45.7264
85	184-SiB85-P02-H011	Lempes	25.6545	45.7261
86	185-SiB86-P02-A012	Lempes	25.6543	45.7257
87	186-SiB87-P02-B012	Lempes	25.6543	45.7255
88	187-SiB88-P02-C012	Lempes	25.6541	45.7259
89	188-SiB89-P02-D012	Lempes	25.654	45.7258
90	189-SiB90-P02-E012	Lempes	25.6542	45.7256
91	190-SiB91-P02-F012	Lempes	25.6548	45.7262
92	191-SiB92-P02-G012	Lempes	25.6527	45.7253
93	192-SiB93-P02-H012	Lempes	25.6526	45.7253
94	193-SiB94-P03-A01	Lempes	25.6522	45.7252
95	194-SiB95-P03-B01	Lempes	25.6521	45.7247
96	513-SiB96-P06-A05	Lempes	25.652	45.7247
97	195-SiB97-P03-C01	Lempes	25.6521	45.7245
98	499-SiB98-P06-C03	Lempes	25.6518	45.7244
99	497-SiB99-P06-A03	Lempes	25.6513	45.7245
100	196-SiB100-P03-D01	Lempes	25.651	45.7249
1	297-LuB1-P04-A02	Lupului	25.5444	45.5859
2	298-LuB2-P04-B02	Lupului	25.5445	45.5856
3	299-LuB3-P04-C02	Lupului	25.5445	45.5854
4		Lupului	25.5444	45.5851
5	300-LuB5-P04-D02	Lupului	25.5448	45.5852
6	301-LuB6-P04-E02	Lupului	25.545	45.5852
7	302-LuB7-P04-F02	Lupului	25.5454	45.5849
8	303-LuB8-P04-G02	Lupului	25.5451	45.5848
9	304-LuB9-P04-H02	Lupului	25.545	45.5848
10	492-LuB10-P06-D02	Lupului	25.5448	45.5846
11	305-LuB11-P04-A03	Lupului	25.5444	45.5846
12	473-LuB12-P05-A012	Lupului	25.5444	45.5843
13	306-LuB13-P04-B03	Lupului	25.5446	45.584
14	485-LuB14-P06-E01	Lupului	25.5449	45.5841
15	489-LuB15-P06-A02	Lupului	25.5454	45.584
16	479-LuB16-P05-G012	Lupului	25.5451	45.5834
17	307-LuB17-P04-C03	Lupului	25.5451	45.5835
18	308-LuB18-P04-D03	Lupului	25.5453	45.5833
19	309-LuB19-P04-E03	Lupului	25.5447	45.5831
20	491-LuB20-P06-C02	Lupului	25.5444	45.5836
21	310-LuB21-P04-F03	Lupului	25.5444	45.5834
22	311-LuB22-P04-G03	Lupului	25.5444	45.5832
23	312-LuB23-P04-H03	Lupului	25.5448	45.5827
24	313-LuB24-P04-A04	Lupului	25.5451	45.5822
25	314-LuB25-P04-B04	Lupului	25.5451	45.5829
26	315-LuB26-P04-C04	Lupului	25.5454	45.5825
27	316-LuB27-P04-D04	Lupului	25.5455	45.5824
28	317-LuB28-P04-E04	Lupului	25.5456	45.5823
29	318-LuB29-P04-F04	Lupului	25.5454	45.5818
30	319-LuB30-P04-G04	Lupului	25.5456	45.5823
31	320-LuB31-P04-H04	Lupului	25.5457	45.5821
32	321-LuB32-P04-A05	Lupului	25.5459	45.5822
33	417-LuB33-P05-A05	Lupului	25.5458	45.5823
34	418-LuB34-P05-B05	Lupului	25.5457	45.582
35	419-LuB35-P05-C05	Lupului	25.5453	45.5826
36	420-LuB36-P05-D05	Lupului	25.5454	45.5821
37	490-LuB37-P06-B02	Lupului	25.545	45.5819
38	421-LuB38-P05-E05	Lupului	25.5453	45.5824
39	481-LuB39-P06-A01	Lupului	25.5452	45.5819
40	422-LuB40-P05-F05	Lupului	25.5454	45.5816
41	487-LuB41-P06-G01	Lupului	25.5451	45.5816
42	423-LuB42-P05-G05	Lupului	25.5452	45.5816
43	424-LuB43-P05-H05	Lupului	25.5451	45.5812
44	425-LuB44-P05-A06	Lupului	25.5451	45.5811
45		Lupului	25.5449	45.581
46	495-LuB46-P06-G02	Lupului	25.5449	45.5809
47	474-LuB47-P05-B012	Lupului	25.5448	45.5808
48	426-LuB48-P05-B06	Lupului	25.5452	45.5807
49	427-LuB49-P05-C06	Lupului	25.5449	45.5805
50	428-LuB50-P05-D06	Lupului	25.544	45.5803
51	429-LuB51-P05-E06	Lupului	25.5438	45.5805
52	430-LuB52-P05-F06	Lupului	25.5435	45.5805
53	431-LuB53-P05-G06	Lupului	25.5432	45.5806
54	432-LuB54-P05-H06	Lupului	25.5431	45.5805
55	433-LuB55-P05-A07	Lupului	25.5429	45.5807
56	434-LuB56-P05-B07	Lupului	25.5432	45.5808
57	435-LuB57-P05-C07	Lupului	25.5435	45.5809
58	436-LuB58-P05-D07	Lupului	25.5431	45.5808
59	437-LuB59-P05-E07	Lupului	25.5426	45.5813
60	438-LuB60-P05-F07	Lupului	25.5423	45.5811
61		Lupului	25.542	45.5812
62	476-LuB62-P05-D012	Lupului	25.542	45.581
63	472-LuB63-P05-H011	Lupului	25.5423	45.5807
64	478-LuB64-P05-F012	Lupului	25.543	45.5812
65	439-LuB65-P05-G07	Lupului	25.5433	45.5813
66	440-LuB66-P05-H07	Lupului	25.543	45.5818
67	441-LuB67-P05-A08	Lupului	25.5433	45.5821
68	442-LuB68-P05-B08	Lupului	25.5431	45.5823
69	443-LuB69-P05-C08	Lupului	25.5437	45.5822
70	444-LuB70-P05-D08	Lupului	25.5439	45.5826
71	486-LuB71-P06-F01	Lupului	25.5436	45.5826
72	445-LuB72-P05-E08	Lupului	25.5436	45.5827
73	446-LuB73-P05-F08	Lupului	25.5439	45.583
74	447-LuB74-P05-G08	Lupului	25.5436	45.5833
75	448-LuB75-P05-H08	Lupului	25.5435	45.5832
76	449-LuB76-P05-A09	Lupului	25.5436	45.5831
77	502-LuB77-P06-F03	Lupului	25.5434	45.5832
78	450-LuB78-P05-B09	Lupului	25.5434	45.5833
79	451-LuB79-P05-C09	Lupului	25.5431	45.5835
80	484-LuB80-P06-D01	Lupului	25.5433	45.5835
81	452-LuB81-P05-D09	Lupului	25.5434	45.5837
82	453-LuB82-P05-E09	Lupului	25.5435	45.5837
83	454-LuB83-P05-F09	Lupului	25.5437	45.5839
84	488-LuB84-P06-H01	Lupului	25.5437	45.5838
85	477-LuB85-P05-E012	Lupului	25.5434	45.584
86	494-LuB86-P06-F02	Lupului	25.5433	45.5842
87	455-LuB87-P05-G09	Lupului	25.5433	45.5841
88	456-LuB88-P05-H09	Lupului	25.5436	45.5841
89	457-LuB89-P05-A010	Lupului	25.5437	45.5842
90	480-LuB90-P05-H012	Lupului	25.5439	45.5844
91	458-LuB91-P05-B010	Lupului	25.5433	45.5844
92	459-LuB92-P05-C010	Lupului	25.5431	45.5843
93	460-LuB93-P05-D010	Lupului	25.5429	45.5843
94	461-LuB94-P05-E010	Lupului	25.5429	45.5842
95	462-LuB95-P05-F010	Lupului	25.5425	45.584
96	463-LuB96-P05-G010	Lupului	25.5425	45.5842
97	464-LuB97-P05-H010	Lupului	25.5433	45.5843
98	465-LuB98-P05-A011	Lupului	25.543	45.5848
99	466-LuB99-P05-B011	Lupului	25.5432	45.5849
100	467-LuB100-P05-C011	Lupului	25.5435	45.585
1	1-RuB1-P01-A01	Ruia	25.5576	45.5786
2	2-RuB2-P01-B01	Ruia	25.5572	45.5786
3	3-RuB3-P01-C01	Ruia	25.5567	45.5787
4	4-RuB4-P01-D01	Ruia	25.5562	45.5789
5	5-RuB5-P01-E01	Ruia	25.5567	45.5773
6	6-RuB6-P01-F01	Ruia	25.5571	45.5766
7	7-RuB7-P01-G01	Ruia	25.5568	45.5762
8	8-RuB8-P01-H01	Ruia	25.5551	45.5749
9	9-RuB9-P01-A02	Ruia	25.555	45.575
10	10-RuB10-P01-B02	Ruia	25.5544	45.5745
11	11-RuB11-P01-C02	Ruia	25.554	45.573
12	12-RuB12-P01-D02	Ruia	25.554	45.5755
13	13-RuB13-P01-E02	Ruia	25.5542	45.5755
14	14-RuB14-P01-F02	Ruia	25.5542	45.5761
15		Ruia	25.5543	45.5764
16	16-RuB16-P01-H02	Ruia	25.5552	45.5761
17	17-RuB17-P01-A03	Ruia	25.5554	45.5761
18	18-RuB18-P01-B03	Ruia	25.5556	45.5748
19	19-RuB19-P01-C03	Ruia	25.5556	45.5765
20	20-RuB20-P01-D03	Ruia	25.556	45.5766
21	21-RuB21-P01-E03	Ruia	25.5538	45.5767
22	22-RuB22-P01-F03	Ruia	25.5537	45.5762
23	23-RuB23-P01-G03	Ruia	25.5535	45.5764
24	24-RuB24-P01-H03	Ruia	25.5536	45.5762
25	25-RuB25-P01-A04	Ruia	25.5534	45.5765
26	26-RuB26-P01-B04	Ruia	25.5536	45.5768
27	27-RuB27-P01-C04	Ruia	25.5533	45.5769
28	28-RuB28-P01-D04	Ruia	25.5532	45.5771
29	29-RuB29-P01-E04	Ruia	25.5535	45.5767
30	30-RuB30-P01-F04	Ruia	25.553	45.5767
31	31-RuB31-P01-G04	Ruia	25.559	45.5805
32	32-RuB32-P01-H04	Ruia	25.5592	45.5806
33	33-RuB33-P01-A05	Ruia	25.5592	45.5804
34	34-RuB34-P01-B05	Ruia	25.559	45.5801
35	35-RuB35-P01-C05	Ruia	25.5596	45.5801
36	36-RuB36-P01-D05	Ruia	25.5598	45.5798
37	37-RuB37-P01-E05	Ruia	25.5595	45.5798
38	38-RuB38-P01-F05	Ruia	25.56	45.5796
39	39-RuB39-P01-G05	Ruia	25.5602	45.5799
40	40-RuB40-P01-H05	Ruia	25.5598	45.5802
41	41-RuB41-P01-A06	Ruia	25.5599	45.5801
42	42-RuB42-P01-B06	Ruia	25.5598	45.5804
43	43-RuB43-P01-C06	Ruia	25.5599	45.5807
44	44-RuB44-P01-D06	Ruia	25.5601	45.5809
45	45-RuB45-P01-E06	Ruia	25.5598	45.581
46	46-RuB46-P01-F06	Ruia	25.5604	45.5809
47	47-RuB47-P01-G06	Ruia	25.5606	45.5808
48	48-RuB48-P01-H06	Ruia	25.5607	45.5804
49	49-RuB49-P01-A07	Ruia	25.5606	45.5806
50	50-RuB50-P01-B07	Ruia	25.561	45.5808
51	51-RuB51-P01-C07	Ruia	25.5609	45.5809
52	52-RuB52-P01-D07	Ruia	25.5605	45.581
53	53-RuB53-P01-E07	Ruia	25.5616	45.5806
54	54-RuB54-P01-F07	Ruia	25.5609	45.5804
55	55-RuB55-P01-G07	Ruia	25.5611	45.5802
56	56-RuB56-P01-H07	Ruia	25.5611	45.58
57	57-RuB57-P01-A08	Ruia	25.5609	45.5801
58	58-RuB58-P01-B08	Ruia	25.5608	45.5803
59	59-RuB59-P01-C08	Ruia	25.5605	45.5799
60	60-RuB60-P01-D08	Ruia	25.5602	45.5798
61	61-RuB61-P01-E08	Ruia	25.5595	45.5792
62	62-RuB62-P01-F08	Ruia	25.5593	45.5793
63	63-RuB63-P01-G08	Ruia	25.5589	45.579
64	64-RuB64-P01-H08	Ruia	25.5588	45.5791
65	65-RuB65-P01-A09	Ruia	25.5588	45.5784
66	66-RuB66-P01-B09	Ruia	25.5514	45.576
67	67-RuB67-P01-C09	Ruia	25.5512	45.576
68	68-RuB68-P01-D09	Ruia	25.5511	45.5759
69	69-RuB69-P01-E09	Ruia	25.5508	45.5762
70	70-RuB70-P01-F09	Ruia	25.5507	45.5758
71	71-RuB71-P01-G09	Ruia	25.5507	45.5757
72	72-RuB72-P01-H09	Ruia	25.5509	45.5756
73	73-RuB73-P01-A010	Ruia	25.5512	45.5756
74	74-RuB74-P01-B010	Ruia	25.5513	45.5755
75	75-RuB75-P01-C010	Ruia	25.5513	45.5755
76	76-RuB76-P01-D010	Ruia	25.5511	45.5755
77	77-RuB77-P01-E010	Ruia	25.551	45.5754
78	78-RuB78-P01-F010	Ruia	25.5514	45.5752
79	79-RuB79-P01-G010	Ruia	25.5513	45.5751
80	80-RuB80-P01-H010	Ruia	25.552	45.5747
81	81-RuB81-P01-A011	Ruia	25.5521	45.5752
82	82-RuB82-P01-B011	Ruia	25.5511	45.5762
83	83-RuB83-P01-C011	Ruia	25.5511	45.5765
84	84-RuB84-P01-D011	Ruia	25.5508	45.5766
85	85-RuB85-P01-E011	Ruia	25.5509	45.5765
86	86-RuB86-P01-F011	Ruia	25.5505	45.5768
87	87-RuB87-P01-G011	Ruia	25.5504	45.5766
88	88-RuB88-P01-H011	Ruia	25.5503	45.577
89	89-RuB89-P01-A012	Ruia	25.5501	45.5768
90	90-RuB90-P01-B012	Ruia	25.5495	45.5766
91	91-RuB91-P01-C012	Ruia	25.5493	45.5766
92	92-RuB92-P01-D012	Ruia	25.5488	45.577
93	93-RuB93-P01-E012	Ruia	25.5486	45.5772
94	94-RuB94-P01-F012	Ruia	25.5498	45.5775
95	95-RuB95-P01-G012	Ruia	25.5497	45.5774
96	96-RuB96-P01-H012	Ruia	25.5494	45.5775
97	97-RuB97-P02-A01	Ruia	25.5492	45.5777
98	98-RuB98-P02-B01	Ruia	25.5495	45.5775
99	99-RuB99-P02-C01	Ruia	25.5488	45.5777
100	100-RuB100-P02-D01	Ruia	25.5487	45.5775
1	230-SoB1-P03-F05	Solomon	25.56	45.6171
2	198-SoB2-P03-F01	Solomon	25.5601	45.6171
3	201-SoB3-P03-A02	Solomon	25.5598	45.6172
4	206-SoB4-P03-F02	Solomon	25.5601	45.6171
5	204-SoB5-P03-D02	Solomon	25.5601	45.617
6	209-SoB6-P03-A03	Solomon	25.5603	45.6171
7	205-SoB7-P03-E02	Solomon	25.5602	45.6171
8	225-SoB8-P03-A05	Solomon	25.5604	45.617
9	244-SoB9-P03-D07	Solomon	25.5606	45.6168
10	208-SoB10-P03-H02	Solomon	25.5608	45.6169
11	207-SoB11-P03-G02	Solomon	25.5608	45.6168
12	228-SoB12-P03-D05	Solomon	25.5611	45.6169
13	232-SoB13-P03-H05	Solomon	25.5614	45.6165
14	202-SoB14-P03-B02	Solomon	25.5611	45.6162
15	203-SoB15-P03-C02	Solomon	25.5616	45.6162
16	235-SoB16-P03-C06	Solomon	25.5618	45.6164
17	238-SoB17-P03-F06	Solomon	25.5615	45.6163
18	227-SoB18-P03-C05	Solomon	25.5617	45.6162
19	212-SoB19-P03-D03	Solomon	25.5618	45.6161
20	236-SoB20-P03-D06	Solomon	25.5623	45.616
21		Solomon	25.562	45.6158
22	221-SoB22-P03-E04	Solomon	25.5615	45.616
23	213-SoB23-P03-E03	Solomon	25.5612	45.6163
24	243-SoB24-P03-C07	Solomon	25.5608	45.6163
25	223-SoB25-P03-G04	Solomon	25.5609	45.6162
26	210-SoB26-P03-B03	Solomon	25.5607	45.6163
27	231-SoB27-P03-G05	Solomon	25.5607	45.6164
28	217-SoB28-P03-A04	Solomon	25.5608	45.6166
29	229-SoB29-P03-E05	Solomon	25.5605	45.6167
30	237-SoB30-P03-E06	Solomon	25.5602	45.6167
31	240-SoB31-P03-H06	Solomon	25.5604	45.6166
32	218-SoB32-P03-B04	Solomon	25.5604	45.6167
33	226-SoB33-P03-B05	Solomon	25.5604	45.6169
34		Solomon	25.5603	45.617
35	242-SoB35-P03-B07	Solomon	25.5602	45.6169
36	215-SoB36-P03-G03	Solomon	25.56	45.6168
37	241-SoB37-P03-A07	Solomon	25.5596	45.6169
38	214-SoB38-P03-F03	Solomon	25.5601	45.6167
39	234-SoB39-P03-B06	Solomon	25.5599	45.6168
40	233-SoB40-P03-A06	Solomon	25.5597	45.6167
41	200-SoB41-P03-H01	Solomon	25.5601	45.6168
42	216-SoB42-P03-H03	Solomon	25.56	45.6165
43	220-SoB43-P03-D04	Solomon	25.5603	45.6164
44	199-SoB44-P03-G01	Solomon	25.56	45.6166
45	295-SoB45-P04-G01	Solomon	25.5602	45.6164
46	211-SoB46-P03-C03	Solomon	25.5604	45.6165
47	239-SoB47-P03-G06	Solomon	25.5604	45.6165
48	222-SoB48-P03-F04	Solomon	25.5607	45.6164
49	224-SoB49-P03-H04	Solomon	25.5604	45.6162
50	296-SoB50-P04-H01	Solomon	25.5606	45.6162
51	255-SoB51-P03-G08	Solomon	25.5609	45.6161
52	256-SoB52-P03-H08	Solomon	25.5611	45.616
53	493-SoB53-P06-E02	Solomon	25.5601	45.6162
54	258-SoB54-P03-B09	Solomon	25.5609	45.616
55	259-SoB55-P03-C09	Solomon	25.5612	45.616
56	260-SoB56-P03-D09	Solomon	25.5615	45.6159
57	261-SoB57-P03-E09	Solomon	25.5611	45.6158
58	262-SoB58-P03-F09	Solomon	25.561	45.6159
59	263-SoB59-P03-G09	Solomon	25.5612	45.6157
60	264-SoB60-P03-H09	Solomon	25.5612	45.6158
61	265-SoB61-P03-A010	Solomon	25.5605	45.6159
62	266-SoB62-P03-B010	Solomon	25.5611	45.6156
63	267-SoB63-P03-C010	Solomon	25.5612	45.6155
64	268-SoB64-P03-D010	Solomon	25.5611	45.6154
65	269-SoB65-P03-E010	Solomon	25.5609	45.6151
66	270-SoB66-P03-F010	Solomon	25.5607	45.6151
67	271-SoB67-P03-G010	Solomon	25.561	45.6149
68	272-SoB68-P03-H010	Solomon	25.5615	45.6148
69	273-SoB69-P03-A011	Solomon	25.5613	45.6146
70	274-SoB70-P03-B011	Solomon	25.5604	45.6177
71	275-SoB71-P03-C011	Solomon	25.5604	45.6178
72	276-SoB72-P03-D011	Solomon	25.5602	45.6177
73	277-SoB73-P03-E011	Solomon	25.5604	45.6179
74	278-SoB74-P03-F011	Solomon	25.5605	45.618
75	279-SoB75-P03-G011	Solomon	25.5601	45.6182
76	280-SoB76-P03-H011	Solomon	25.5599	45.6179
77	281-SoB77-P03-A012	Solomon	25.5597	45.618
78	282-SoB78-P03-B012	Solomon	25.5598	45.6179
79	283-SoB79-P03-C012	Solomon	25.5602	45.6181
80	284-SoB80-P03-D012	Solomon	25.5601	45.6175
81	285-SoB81-P03-E012	Solomon	25.5601	45.6173
82	286-SoB82-P03-F012	Solomon	25.5599	45.6174
83	287-SoB83-P03-G012	Solomon	25.5595	45.6175
84	288-SoB84-P03-H012	Solomon	25.5593	45.6175
85	289-SoB85-P04-A01	Solomon	25.5592	45.6174
86	290-SoB86-P04-B01	Solomon	25.5594	45.6178
87	291-SoB87-P04-C01	Solomon	25.5599	45.6172
88	292-SoB88-P04-D01	Solomon	25.5601	45.617
89	293-SoB89-P04-E01	Solomon	25.5598	45.6165
90	294-SoB90-P04-F01	Solomon	25.5597	45.6164
91	245-SoB91-P03-E07	Solomon	25.56	45.6164
92	246-SoB92-P03-F07	Solomon	25.5601	45.6164
93	247-SoB93-P03-G07	Solomon	25.56	45.6163
94	248-SoB94-P03-H07	Solomon	25.5598	45.6164
95	249-SoB95-P03-A08	Solomon	25.56	45.6162
96	250-SoB96-P03-B08	Solomon	25.56	45.616
97	251-SoB97-P03-C08	Solomon	25.5601	45.6159
98	252-SoB98-P03-D08	Solomon	25.5601	45.6158
99	253-SoB99-P03-E08	Solomon	25.5604	45.6158
100	254-SoB100-P03-F08	Solomon	25.5603	45.6156
1	322-TaB1-P04-B05	Tampa	25.6042	45.6414
2	323-TaB2-P04-C05	Tampa	25.604	45.6414
3	324-TaB3-P04-D05	Tampa	25.6019	45.6416
4	325-TaB4-P04-E05	Tampa	25.601	45.6415
5	326-TaB5-P04-F05	Tampa	25.5998	45.6415
6	327-TaB6-P04-G05	Tampa	25.6002	45.6413
7	328-TaB7-P04-H05	Tampa	25.6004	45.641
8	329-TaB8-P04-A06	Tampa	25.5999	45.6409
9	330-TaB9-P04-B06	Tampa	25.6001	45.6407
10	331-TaB10-P04-C06	Tampa	25.5996	45.6407
11	332-TaB11-P04-D06	Tampa	25.5993	45.6406
12	333-TaB12-P04-E06	Tampa	25.5995	45.6411
13	334-TaB13-P04-F06	Tampa	25.5994	45.641
14	335-TaB14-P04-G06	Tampa	25.5993	45.6408
15	336-TaB15-P04-H06	Tampa	25.5991	45.6409
16	337-TaB16-P04-A07	Tampa	25.5994	45.6409
17	338-TaB17-P04-B07	Tampa	25.5991	45.6408
18	339-TaB18-P04-C07	Tampa	25.5988	45.6403
19	340-TaB19-P04-D07	Tampa	25.5988	45.6406
20	341-TaB20-P04-E07	Tampa	25.5988	45.6407
21	342-TaB21-P04-F07	Tampa	25.5983	45.6404
22	343-TaB22-P04-G07	Tampa	25.5985	45.64
23	344-TaB23-P04-H07	Tampa	25.5982	45.6405
24	345-TaB24-P04-A08	Tampa	25.598	45.6402
25	346-TaB25-P04-B08	Tampa	25.5978	45.6402
26	347-TaB26-P04-C08	Tampa	25.5984	45.6403
27	348-TaB27-P04-D08	Tampa	25.5981	45.64
28	349-TaB28-P04-E08	Tampa	25.5977	45.6401
29	350-TaB29-P04-F08	Tampa	25.5978	45.6401
30	351-TaB30-P04-G08	Tampa	25.5979	45.6401
31	352-TaB31-P04-H08	Tampa	25.5979	45.64
32	353-TaB32-P04-A09	Tampa	25.598	45.6398
33	354-TaB33-P04-B09	Tampa	25.5979	45.6399
34	355-TaB34-P04-C09	Tampa	25.5978	45.6398
35	356-TaB35-P04-D09	Tampa	25.5978	45.6399
36	357-TaB36-P04-E09	Tampa	25.5975	45.6396
37	358-TaB37-P04-F09	Tampa	25.5976	45.6397
38	359-TaB38-P04-G09	Tampa	25.5975	45.6401
39	360-TaB39-P04-H09	Tampa	25.5978	45.6398
40	361-TaB40-P04-A010	Tampa	25.5973	45.6398
41	362-TaB41-P04-B010	Tampa	25.5972	45.6398
42	363-TaB42-P04-C010	Tampa	25.5971	45.6398
43	364-TaB43-P04-D010	Tampa	25.5969	45.6398
44	365-TaB44-P04-E010	Tampa	25.597	45.6397
45	366-TaB45-P04-F010	Tampa	25.5971	45.6397
46	367-TaB46-P04-G010	Tampa	25.5964	45.6396
47	368-TaB47-P04-H010	Tampa	25.5967	45.6395
48	369-TaB48-P04-A011	Tampa	25.5969	45.6396
49	370-TaB49-P04-B011	Tampa	25.5966	45.6395
50	371-TaB50-P04-C011	Tampa	25.5972	45.6395
51	372-TaB51-P04-D011	Tampa	25.5969	45.6392
52	373-TaB52-P04-E011	Tampa	25.5966	45.6398
53	374-TaB53-P04-F011	Tampa	25.5962	45.6397
54	375-TaB54-P04-G011	Tampa	25.5965	45.6399
55	376-TaB55-P04-H011	Tampa	25.5956	45.6397
56	377-TaB56-P04-A012	Tampa	25.5961	45.6396
57	378-TaB57-P04-B012	Tampa	25.5962	45.6395
58	379-TaB58-P04-C012	Tampa	25.5957	45.6395
59	380-TaB59-P04-D012	Tampa	25.5957	45.6396
60	381-TaB60-P04-E012	Tampa	25.5956	45.6391
61	382-TaB61-P04-F012	Tampa	25.5954	45.6393
62	383-TaB62-P04-G012	Tampa	25.5954	45.6392
63	384-TaB63-P04-H012	Tampa	25.5953	45.6389
64	385-TaB64-P05-A01	Tampa	25.5957	45.6391
65	386-TaB65-P05-B01	Tampa	25.5954	45.6386
66	387-TaB66-P05-C01	Tampa	25.595	45.639
67	388-TaB67-P05-D01	Tampa	25.5949	45.6389
68	389-TaB68-P05-E01	Tampa	25.5949	45.6388
69	390-TaB69-P05-F01	Tampa	25.5949	45.6387
70	391-TaB70-P05-G01	Tampa	25.5947	45.6386
71	392-TaB71-P05-H01	Tampa	25.5947	45.6388
72	393-TaB72-P05-A02	Tampa	25.5944	45.6387
73	394-TaB73-P05-B02	Tampa	25.5942	45.6386
74	395-TaB74-P05-C02	Tampa	25.5942	45.6383
75	396-TaB75-P05-D02	Tampa	25.5943	45.6386
76	397-TaB76-P05-E02	Tampa	25.5943	45.6383
77	398-TaB77-P05-F02	Tampa	25.5945	45.6382
78	399-TaB78-P05-G02	Tampa	25.5946	45.6383
79	400-TaB79-P05-H02	Tampa	25.5942	45.6382
80	401-TaB80-P05-A03	Tampa	25.5941	45.6383
81	402-TaB81-P05-B03	Tampa	25.5937	45.6383
82	403-TaB82-P05-C03	Tampa	25.5935	45.6382
83	404-TaB83-P05-D03	Tampa	25.5936	45.6381
84		Tampa	25.5935	45.6378
85	405-TaB85-P05-E03	Tampa	25.5935	45.6377
86	406-TaB86-P05-F03	Tampa	25.593	45.638
87	407-TaB87-P05-G03	Tampa	25.5929	45.6381
88	408-TaB88-P05-H03	Tampa	25.5928	45.6378
89	409-TaB89-P05-A04	Tampa	25.5925	45.6378
90	410-TaB90-P05-B04	Tampa	25.5929	45.6377
91	411-TaB91-P05-C04	Tampa	25.5925	45.6372
92	412-TaB92-P05-D04	Tampa	25.5923	45.6372
93	413-TaB93-P05-E04	Tampa	25.592	45.6373
94	414-TaB94-P05-F04	Tampa	25.5924	45.6371
95	415-TaB95-P05-G04	Tampa	25.5923	45.6372
96		Tampa	25.592	45.637
97	468-TaB97-P05-D011	Tampa	25.5918	45.637
98	469-TaB98-P05-E011	Tampa	25.5916	45.6369
99	470-TaB99-P05-F011	Tampa	25.5918	45.6368
100	471-TaB100-P05-G011	Tampa	25.5915	45.637

## Sheet: Ruia_SSRs
SPAGeDi 1.5d (build 02-06-2017) - a program for Spatial Pattern Analysis of Genetic Diversity
Written by Olivier Hardy & Xavier Vekemans
Contributions by Reed Cartwright
100 individuals
1 categories: Ruia
2 spatial coordinates, X, Y
12 loci: sfc0018, sfc0161, sfc1063, sfc1143, FS, mfs11, FgSI0006, FgSI0009, FS_C0024, FS_C1968, FS_C2361, FS_C7377
3 digits per allele
Max ploidy announced: 2
# indiv within each ploidy: 2x=100
# groups (min - max # indiv per group):
1 categorical groups
0 spatial groups
0 spatio-categorical groups
GENE DIVERSITY and ALLELE FREQUENCIES
Locus	Category	Sample size	# missing genotypes (%)	# incomplete genotypes (%)	# of defined gene copies	NA: # alleles	NAe: Effective # alleles (Nielsen et al. 2003)	AR(k=198): Allelic richness (expected number of alleles among 198 gene copies)	He (gene diversity corrected for sample size, Nei 1978)	Ho (observed heterozygosity)	Fi (individual inbreeding coefficient)	Pval(Fi<>0) after 10000 randomization of gene copies among individuals
Multilocus average
Multilocus average	All categories confounded	100	0.3 (0.3%)	0.0 (0.0%)	199.3	9.17	3.75	9.15	0.6679	0.663	0.008	0.6477
sfc0018														sfc0018 alleles:	151	157	159	161	163	165	169	171	173	175	177	179
sfc0018	All categories confounded	100	0 (0.0%)	0 (0.0%)	200	12	5.33	12	0.8126	0.79	0.028	0.5114		frequency	0.01	0.01	0.03	0.03	0.125	0.045	0.35	0.13	0.09	0.015	0.01	0.155
sfc0161														sfc0161 alleles:	105	107	109	111	113	115	117	121	123	125	127	129	131	133	135	137	139	141	152
sfc0161	All categories confounded	100	0 (0.0%)	0 (0.0%)	200	19	7.21	18.96	0.8614	0.87	-0.01	0.8216		frequency	0.145	0.005	0.01	0.01	0.06	0.01	0.01	0.235	0.21	0.075	0.005	0.015	0.01	0.015	0.035	0.045	0.095	0.005	0.005
sfc1063														sfc1063 alleles:	187	191	193	195	197	199	201	203	205	207	209
sfc1063	All categories confounded	100	0 (0.0%)	0 (0.0%)	200	11	6.08	10.98	0.8355	0.88	-0.054	0.1977		frequency	0.035	0.005	0.295	0.17	0.11	0.055	0.015	0.06	0.1	0.15	0.005
sfc1143														sfc1143 alleles:	101	113	115	117	119	121	123	125	127	129	131	135	137	141
sfc1143	All categories confounded	100	0 (0.0%)	0 (0.0%)	200	14	4.41	13.97	0.7733	0.7	0.095	0.0638		frequency	0.01	0.05	0.24	0.025	0.01	0.05	0.18	0.365	0.035	0.005	0.01	0.005	0.01	0.005
FS														FS alleles:	196	199	202	205	208
FS	All categories confounded	100	0 (0.0%)	0 (0.0%)	200	5	1.8	4.99	0.4448	0.45	-0.012	0.9007		frequency	0.015	0.005	0.72	0.18	0.08
mfs11														mfs11 alleles:	128	132	134	136	141	143	145	147	150
mfs11	All categories confounded	100	0 (0.0%)	0 (0.0%)	200	9	3.46	8.99	0.711	0.75	-0.055	0.3059		frequency	0.015	0.18	0.475	0.145	0.04	0.105	0.015	0.02	0.005
FgSI0006														FgSI0006 alleles:	253	260	261	262	264	265
FgSI0006	All categories confounded	100	0 (0.0%)	0 (0.0%)	200	6	2.95	6	0.661	0.55	0.169	0.0136		frequency	0.01	0.405	0.03	0.395	0.015	0.145
FgSI0009														FgSI0009 alleles:	214	217	220
FgSI0009	All categories confounded	100	1 (1.0%)	0 (0.0%)	198	3	2.07	3	0.5167	0.505	0.023	0.8028		frequency	0.580808	0.383838	0.0353535
FS_C0024														FS_C0024 alleles:	166	167	169	172	175	178
FS_C0024	All categories confounded	100	1 (1.0%)	0 (0.0%)	198	6	2.53	6	0.6049	0.727	-0.203	0.0082		frequency	0.00505051	0.0909091	0.39899	0.00505051	0.479798	0.020202
FS_C1968														FS_C1968 alleles:	289	295	297	299	301	303	305	308	310	312	314	316	318	320	327	329	335
FS_C1968	All categories confounded	100	0 (0.0%)	0 (0.0%)	200	17	4.75	16.95	0.7895	0.79	-0.001	0.9959		frequency	0.01	0.035	0.05	0.4	0.06	0.015	0.05	0.04	0.185	0.03	0.085	0.005	0.005	0.015	0.005	0.005	0.005
FS_C2361														FS_C2361 alleles:	197	200	203	206	209
FS_C2361	All categories confounded	100	1 (1.0%)	0 (0.0%)	198	5	2.8	5	0.6425	0.606	0.057	0.4309		frequency	0.429293	0.39899	0.010101	0.126263	0.0353535
FS_C7377														FS_C7377 alleles:	136	139	147
FS_C7377	All categories confounded	100	1 (1.0%)	0 (0.0%)	198	3	1.57	3	0.3614	0.333	0.078	0.4082		frequency	0.020202	0.772727	0.207071
VALUES OF THE COMPUTED STATISTICS
Genetic analyses at INDIVIDUAL level (100 individuals)
Dist classes		1	2	3	4	5	6	7
Max distance		20	40	80	160	320	640	1400
Number of pairs		42	104	297	575	994	1217	1721
% partic		57	82	98	99	100	100	98
CV partic		1.12	0.76	0.58	0.49	0.55	0.66	0.43
Mean distance		14.3695	30.732	61.1538	117.623	236.472	478.846	828.497
Mean ln(distance)		2.6287	3.4051	4.0949	4.7485	5.4488	6.15	6.7118
Pairwise KINSHIP coefficients (Loiselle et al., 1995)										distance range for regression analyses	Regression with linear distance									Regression with ln(distance)
Locus	intra-individual (inbreeding coef)	1	2	3	4	5	6	7	average	0-1400	b (slope)	a (intercept)	r2 (coef of determination)	N (# pairs)	Md (mean distance)	Vd (variance of distance)	Mv (mean statistic)	Vv (variance of statistic)		b (slope)	a (intercept)	r2 (coef of determination)	N (# pairs)	Md (mean ln(distance))	Vd (variance of ln(distance))	Mv (mean statistic)	Vv (variance of statistic)
ALL LOCI	0.0094	-0.0051	0.0173	-0.004	0.0007	-0.0004	-0.0019	0.0009	-0.0001		8.39601e-07	-0.000457457	9.04506e-06	4950	471.363	92354.7	-6.16999e-05	0.0071977	0	-0.000397232	0.00225451	1.93641e-05	4950	5.83087	0.883289	-6.16999e-05	0.0071977
sfc0018	0.0279	0.0224	0.0349	0.0041	-0.0005	-0.0107	0.0036	0	-0.0001		1.15087e-06	-0.000683409	2.5624e-06	4950	471.363	92354.7	-0.000140931	0.0477382		-0.001616	0.00928175	4.83192e-05	4950	5.83087	0.883289	-0.000140931	0.0477382
sfc0161	-0.01	0.0399	0.0301	0.0093	0.0036	0.0037	-0.004	-0.0047	0.0001		-1.78162e-05	0.00844859	0.000860747	4950	471.363	92354.7	5.06931e-05	0.0340575		-0.00720741	0.0420762	0.00134725	4950	5.83087	0.883289	5.06931e-05	0.0340575
sfc1063	-0.0535	-0.0476	0.0319	-0.0213	0.0019	0.0042	-0.0023	0.0022	0.0003		5.14875e-06	-0.00215672	6.25844e-05	4950	471.363	92354.7	0.000270214	0.0391198		0.0024753	-0.0141629	0.000138345	4950	5.83087	0.883289	0.000270214	0.0391198
sfc1143	0.0953	-0.0422	-0.0202	0.0285	0.0112	0.0078	-0.0203	0.002	-0.0005		-1.12253e-05	0.00480994	0.000159724	4950	471.363	92354.7	-0.000481254	0.0728593		-0.00492091	0.0282119	0.000293568	4950	5.83087	0.883289	-0.000481254	0.0728593
FS	-0.0118	-0.0072	0.0057	0.0539	-0.023	-0.0201	0.0108	0.0023	0.0001		1.08219e-05	-0.00504144	8.09066e-05	4950	471.363	92354.7	5.96075e-05	0.133685		0.00121512	-0.00702558	9.75568e-06	4950	5.83087	0.883289	5.96075e-05	0.133685
mfs11	-0.0551	-0.0455	0.0567	-0.0153	0.0035	0.0046	-0.0085	0.0033	0.0003		2.4183e-06	-0.000861472	9.03719e-06	4950	471.363	92354.7	0.000278428	0.0597651		-0.000630135	0.00395266	5.86844e-06	4950	5.83087	0.883289	0.000278428	0.0597651
FgSI0006	0.1688	-0.0432	-0.0231	-0.0049	-0.0115	0.01	0.0011	-0.0018	-0.0009		4.16049e-06	-0.00281345	1.13972e-05	4950	471.363	92354.7	-0.000852343	0.140265		0.00361599	-0.0219367	8.23395e-05	4950	5.83087	0.883289	-0.000852343	0.140265
FgSI0009	0.0226	0.0482	0.0484	-0.084	0.0112	0.0002	0.0052	0.0025	-0.0001		1.58574e-05	-0.0075837	0.000108715	4851	470.961	92135.6	-0.000115498	0.213108		0.00541438	-0.0316902	0.00012079	4851	5.83163	0.878078	-0.000115498	0.213108
FS_C0024	-0.2033	0.0338	0.0243	-0.004	-0.0056	-0.001	0.0053	0.0001	0.001		4.18044e-06	-0.00093181	1.9921e-05	4851	470.961	92135.6	0.00103702	0.0808278		0.000180258	-1.41844e-05	3.52991e-07	4851	5.83163	0.878078	0.00103702	0.0808278
FS_C1968	-0.0006	-0.0474	0.0152	0.003	-0.0118	0.0078	0.0004	-0.0011	0		-1.9912e-07	9.69312e-05	8.47815e-08	4950	471.363	92354.7	3.07321e-06	0.0431905		0.000498431	-0.00290321	5.08071e-06	4950	5.83087	0.883289	3.07321e-06	0.0431905
FS_C2361	0.057	0.0213	0.0164	-0.0209	0.0006	-0.009	0.0076	0.0009	-0.0003		4.41796e-06	-0.0023712	1.32573e-05	4851	470.961	92135.6	-0.000290517	0.135649		0.00107737	-0.00657334	7.51358e-06	4851	5.83163	0.878078	-0.000290517	0.135649
FS_C7377	0.0781	0.0582	-0.0428	-0.0003	0.0383	-0.0198	-0.0205	0.0136	-0.0004		8.96104e-06	-0.00461886	3.04117e-05	4851	470.961	92135.6	-0.000398565	0.243278		-0.000828652	0.00443383	2.47841e-06	4851	5.83163	0.878078	-0.000398565	0.243278
Jackknifed estimators (over loci)
Mean	0.0093	-0.0054	0.0174	-0.0039	0.0007	-0.0003	-0.0019	0.0009	-0.0001		7.28054e-07	-0.000403879					-6.07014e-05			-0.000426421	0.0024257					-6.07014e-05
SE	0.0258	0.0123	0.0078	0.0078	0.0031	0.0026	0.0027	0.001	0.0001		2.8219e-06	0.00133161					0.00013243			0.00110849	0.00647405					0.00013243
LOCATIONS, INDIVIDUALS and/or GENES PERMUTATION TESTS -> Ho: obs=exp (exp = mean value after permutation)
Initial seed= 487489312
ALL LOCI	Pairwise KINSHIP coefficients (Loiselle et al., 1995)										Slopes of regression analyses
	intra-individual	1	2	3	4	5	6	7			b-lin (slope linear dist)	b-log (slope ln(dist))
Object permuted	GaI	ILaI	ILaI	ILaI	ILaI	ILaI	ILaI	ILaI			ILaI	ILaI
N valid permut	10000	10000	10000	10000	10000	10000	10000	10000			10000	10000
N different permut val	9728	9996	10000	10000	10000	10000	10000	10000			9999	10000
Obs val	0.00944102	-0.00513243	0.0172507	-0.00395967	0.000742137	-0.000387654	-0.00188078	0.000894599			8.39601e-07	-0.000397232	0.000401018
Mean permut val	-0.000363594	-0.000120185	-2.90464e-05	-0.000122003	-3.87729e-05	-6.55315e-05	-9.37566e-05	-3.46175e-05			5.19559e-08	1.06402e-05
SD permut val	0.0169431	0.0129784	0.00827948	0.004745	0.00327825	0.00223225	0.00179052	0.00149707			3.83995e-06	0.00128065
95%CI-inf	-0.0333804	-0.0254763	-0.0162236	-0.00947803	-0.00637979	-0.00453462	-0.00367033	-0.00326186			-8.41074e-06	-0.00278837
95%CI-sup	0.0330412	0.025261	0.0166311	0.00926601	0.00653861	0.00427213	0.00321126	0.00257743			6.425e-06	0.00221976
P(1-sided test, H1: obs<exp)	0.7212	0.3503	0.9795	0.2023	0.5977	0.4386	0.1603	0.7218			0.5461	0.3464
P(1-sided test, H1: obs>exp)	0.2789	0.6498	0.0206	0.7978	0.4024	0.5615	0.8398	0.2783			0.454	0.6537
P(2-sided test, H1: obs<>exp)	0.5576	0.7004	0.0411	0.4045	0.8046	0.877	0.3205	0.5564			0.9078	0.6926
sfc0018	Pairwise KINSHIP coefficients (Loiselle et al., 1995)										Slopes of regression analyses
	intra-individual	1	2	3	4	5	6	7			b-lin (slope linear dist)	b-log (slope ln(dist))
Object permuted	GaI	ILaI	ILaI	ILaI	ILaI	ILaI	ILaI	ILaI			ILaI	ILaI
N valid permut	10000	10000	10000	10000	10000	10000	10000	10000			10000	10000
N different permut val	105	6184	7154	8214	8702	9162	9332	9274			9999	9998
Obs val	0.027907	0.0224148	0.0349476	0.00411103	-0.000535346	-0.0106677	0.00364091	-8.17663e-06			1.15087e-06	-0.001616
Mean permut val	0.000337448	-9.68091e-05	-1.22965e-05	-0.000157436	-0.000103017	-0.000106097	-0.000125355	-0.000190733			-9.71039e-08	-3.07126e-05
SD permut val	0.0433419	0.0337548	0.0212623	0.01214	0.00839275	0.00574618	0.00460261	0.00384838			9.86887e-06	0.00329448
95%CI-inf	-0.0834102	-0.0629873	-0.040364	-0.0234268	-0.0160445	-0.0118902	-0.0100209	-0.00934031			-2.38899e-05	-0.00777273
95%CI-sup	0.0897499	0.0704903	0.0429753	0.0243714	0.0172647	0.0109898	0.00807968	0.00561554			1.30639e-05	0.00494954
P(1-sided test, H1: obs<exp)	0.7505	0.7551	0.9467	0.6412	0.4863	0.0375	0.7949	0.4569			0.4641	0.2652
P(1-sided test, H1: obs>exp)	0.2942	0.245	0.0534	0.3591	0.5138	0.9626	0.2052	0.5432			0.536	0.7349
P(2-sided test, H1: obs<>exp)	0.5436	0.4899	0.1067	0.7178	0.9724	0.0749	0.4103	0.9136			0.928	0.5302
sfc0161	Pairwise KINSHIP coefficients (Loiselle et al., 1995)										Slopes of regression analyses
	intra-individual	1	2	3	4	5	6	7			b-lin (slope linear dist)	b-log (slope ln(dist))
Object permuted	GaI	ILaI	ILaI	ILaI	ILaI	ILaI	ILaI	ILaI			ILaI	ILaI
N valid permut	10000	10000	10000	10000	10000	10000	10000	10000			10000	10000
N different permut val	153	5626	6637	7755	8265	8741	8919	8844			10000	10000
Obs val	-0.0100256	0.039938	0.0300604	0.00929257	0.0035541	0.00368427	-0.00403031	-0.00471443			-1.78162e-05	-0.00720741
Mean permut val	-0.000451423	0.000267085	-0.000149292	0.000211864	-4.45504e-05	2.5833e-05	6.68894e-05	6.44102e-05			6.75341e-08	7.31155e-06
SD permut val	0.0380987	0.0286167	0.0177127	0.010297	0.00707442	0.00487735	0.00391378	0.00328847			8.35274e-06	0.00277225
95%CI-inf	-0.0683618	-0.0532611	-0.0334924	-0.0191783	-0.0135815	-0.00987274	-0.00839235	-0.00790919			-2.05835e-05	-0.0066241
95%CI-sup	0.0716452	0.0586195	0.0350807	0.02095	0.0144757	0.00936531	0.00713363	0.00508342			1.14698e-05	0.00428276
P(1-sided test, H1: obs<exp)	0.4357	0.9182	0.9549	0.812	0.7054	0.7768	0.1415	0.0832			0.0374	0.0189
P(1-sided test, H1: obs>exp)	0.5937	0.0819	0.0452	0.1881	0.2948	0.2233	0.8586	0.9169			0.9627	0.9812
P(2-sided test, H1: obs<>exp)	0.8419	0.1637	0.0903	0.3761	0.5893	0.4465	0.2829	0.1663			0.0747	0.0377
sfc1063	Pairwise KINSHIP coefficients (Loiselle et al., 1995)										Slopes of regression analyses
	intra-individual	1	2	3	4	5	6	7			b-lin (slope linear dist)	b-log (slope ln(dist))
Object permuted	GaI	ILaI	ILaI	ILaI	ILaI	ILaI	ILaI	ILaI			ILaI	ILaI
N valid permut	10000	10000	10000	10000	10000	10000	10000	10000			10000	10000
N different permut val	86	6265	7296	8385	8807	9257	9424	9337			10000	9997
Obs val	-0.0534941	-0.0475772	0.0319404	-0.0213343	0.0019108	0.00424839	-0.00225472	0.00219215			5.14875e-06	0.0024753
Mean permut val	-0.000790676	0.000429981	0.000285758	0.000127812	0.000417737	0.000214153	0.000270115	0.000273112			1.91671e-08	-1.25031e-06
SD permut val	0.0416857	0.030519	0.0192342	0.0109544	0.00759877	0.00525238	0.00417378	0.00350608			8.95582e-06	0.00299793
95%CI-inf	-0.0775514	-0.0580306	-0.0361833	-0.0208787	-0.014103	-0.0104758	-0.00878547	-0.00797382			-2.21331e-05	-0.00702596
95%CI-sup	0.0788208	0.0615397	0.0389378	0.0222745	0.0159163	0.0102597	0.00773536	0.00546665			1.18839e-05	0.00445223
P(1-sided test, H1: obs<exp)	0.1284	0.0517	0.9476	0.0237	0.586	0.7871	0.25	0.6865			0.6901	0.8029
P(1-sided test, H1: obs>exp)	0.9129	0.9485	0.0526	0.9764	0.4141	0.213	0.7501	0.3136			0.31	0.1972
P(2-sided test, H1: obs<>exp)	0.2155	0.1032	0.105	0.0473	0.828	0.4259	0.4999	0.627			0.6198	0.3943
sfc1143	Pairwise KINSHIP coefficients (Loiselle et al., 1995)										Slopes of regression analyses
	intra-individual	1	2	3	4	5	6	7			b-lin (slope linear dist)	b-log (slope ln(dist))
Object permuted	GaI	ILaI	ILaI	ILaI	ILaI	ILaI	ILaI	ILaI			ILaI	ILaI
N valid permut	10000	10000	10000	10000	10000	10000	10000	10000			10000	10000
N different permut val	88	6994	7878	8740	9123	9459	9626	9572			9997	10000
Obs val	0.0952844	-0.0422226	-0.0201902	0.0284725	0.0111983	0.00782859	-0.020266	0.00202074			-1.12253e-05	-0.00492091
Mean permut val	-0.000159112	-0.000182966	-2.12776e-05	-0.000462698	-0.000368928	-0.000440928	-0.000565303	-0.000520918			-1.54751e-07	-6.65323e-05
SD permut val	0.0493799	0.0416789	0.0262621	0.0149222	0.010442	0.00709447	0.00574527	0.00469851			1.20743e-05	0.00403091
95%CI-inf	-0.0866638	-0.0777304	-0.0496193	-0.0290591	-0.0201679	-0.0151437	-0.0130204	-0.0121045			-3.10602e-05	-0.00980752
95%CI-sup	0.0952844	0.0858837	0.0535388	0.0297087	0.0209738	0.0130323	0.00971515	0.00626096			1.46855e-05	0.00561466
P(1-sided test, H1: obs<exp)	0.9763	0.1558	0.223	0.9701	0.8705	0.8893	0.0031	0.6818			0.1529	0.1121
P(1-sided test, H1: obs>exp)	0.0396	0.8447	0.7772	0.03	0.1296	0.1108	0.997	0.3183			0.8472	0.888
P(2-sided test, H1: obs<>exp)	0.0633	0.3111	0.4458	0.0599	0.2591	0.2215	0.0061	0.6364			0.3057	0.2241
FS	Pairwise KINSHIP coefficients (Loiselle et al., 1995)										Slopes of regression analyses
	intra-individual	1	2	3	4	5	6	7			b-lin (slope linear dist)	b-log (slope ln(dist))
Object permuted	GaI	ILaI	ILaI	ILaI	ILaI	ILaI	ILaI	ILaI			ILaI	ILaI
N valid permut	10000	10000	10000	10000	10000	10000	10000	10000			10000	10000
N different permut val	66	6677	7663	8732	9161	9548	9618	9571			9998	10000
Obs val	-0.0118092	-0.00719306	0.00567256	0.0538898	-0.0230287	-0.0201052	0.0108351	0.00234852			1.08219e-05	0.00121512
Mean permut val	0.000248229	-0.000100211	-7.3681e-05	-2.18952e-05	0.000144388	0.000136547	-6.3878e-05	0.000100186			6.76351e-08	1.36365e-05
SD permut val	0.0749693	0.0550753	0.0356259	0.0202841	0.0139449	0.00973014	0.00783767	0.00637983			1.631e-05	0.00544609
95%CI-inf	-0.147387	-0.100806	-0.0687975	-0.038835	-0.0267522	-0.0206508	-0.0176378	-0.016217			-4.37671e-05	-0.0136557
95%CI-sup	0.146365	0.114531	0.0714518	0.0408418	0.0282551	0.0187961	0.0137455	0.00881165			1.69863e-05	0.00707798
P(1-sided test, H1: obs<exp)	0.4782	0.4659	0.5711	0.9932	0.0423	0.0281	0.9384	0.5857			0.749	0.5023
P(1-sided test, H1: obs>exp)	0.5534	0.5342	0.4291	0.0069	0.9578	0.972	0.0618	0.4144			0.2511	0.4978
P(2-sided test, H1: obs<>exp)	0.9247	0.9316	0.8579	0.0137	0.0845	0.0561	0.1234	0.8286			0.502	0.9954
mfs11	Pairwise KINSHIP coefficients (Loiselle et al., 1995)										Slopes of regression analyses
	intra-individual	1	2	3	4	5	6	7			b-lin (slope linear dist)	b-log (slope ln(dist))
Object permuted	GaI	ILaI	ILaI	ILaI	ILaI	ILaI	ILaI	ILaI			ILaI	ILaI
N valid permut	10000	10000	10000	10000	10000	10000	10000	10000			10000	10000
N different permut val	90	5989	6968	8081	8663	9138	9308	9144			10000	10000
Obs val	-0.0551204	-0.0454714	0.056744	-0.0153456	0.00354711	0.00456613	-0.00849063	0.00331148			2.4183e-06	-0.000630135
Mean permut val	2.97605e-05	0.000724258	0.000206014	0.000129595	0.000428528	0.000267721	0.000252657	0.000271867			-7.63746e-08	-3.19754e-05
SD permut val	0.0530567	0.037707	0.0237549	0.0138307	0.00940947	0.0066173	0.00525724	0.00439336			1.11791e-05	0.00370965
95%CI-inf	-0.0975263	-0.0702923	-0.0458727	-0.0263278	-0.0176497	-0.0130283	-0.0114524	-0.0103289			-2.80341e-05	-0.00906042
95%CI-sup	0.100368	0.0784647	0.0483851	0.0280359	0.0193479	0.0128425	0.00955014	0.00650444			1.35345e-05	0.00527206
P(1-sided test, H1: obs<exp)	0.1667	0.1047	0.9891	0.125	0.6397	0.7518	0.055	0.7609			0.4941	0.3608
P(1-sided test, H1: obs>exp)	0.88	0.8957	0.011	0.8751	0.3604	0.2483	0.9451	0.2392			0.506	0.6393
P(2-sided test, H1: obs<>exp)	0.2867	0.209	0.0219	0.2499	0.7206	0.4965	0.1099	0.4783			0.988	0.7214
FgSI0006	Pairwise KINSHIP coefficients (Loiselle et al., 1995)										Slopes of regression analyses
	intra-individual	1	2	3	4	5	6	7			b-lin (slope linear dist)	b-log (slope ln(dist))
Object permuted	GaI	ILaI	ILaI	ILaI	ILaI	ILaI	ILaI	ILaI			ILaI	ILaI
N valid permut	10000	10000	10000	10000	10000	10000	10000	10000			10000	10000
N different permut val	130	6879	7738	8670	9133	9477	9586	9577			10000	10000
Obs val	0.168778	-0.043155	-0.0231294	-0.00489049	-0.0114882	0.00999832	0.00106678	-0.00184749			4.16049e-06	0.00361599
Mean permut val	-0.000646067	-0.00143949	-0.000393635	-0.00113122	-0.000586976	-0.000800264	-0.000978276	-0.000847295			7.24562e-09	-1.06828e-05
SD permut val	0.0674095	0.0572445	0.0362202	0.020704	0.0143269	0.00984757	0.00812188	0.00663961			1.69959e-05	0.00567458
95%CI-inf	-0.135312	-0.109765	-0.0692181	-0.0409052	-0.028623	-0.021099	-0.0194068	-0.0174164			-4.45436e-05	-0.0141325
95%CI-sup	0.123164	0.114592	0.0730317	0.0408254	0.028255	0.0182048	0.0133791	0.00832345			1.8687e-05	0.00762471
P(1-sided test, H1: obs<exp)	0.9945	0.2351	0.2727	0.4367	0.2145	0.8796	0.5795	0.341			0.4859	0.7282
P(1-sided test, H1: obs>exp)	0.0084	0.7651	0.7275	0.5634	0.7856	0.1206	0.4207	0.6591			0.5142	0.2719
P(2-sided test, H1: obs<>exp)	0.0139	0.47	0.5451	0.8732	0.4289	0.241	0.8411	0.6818			0.9716	0.5436
FgSI0009	Pairwise KINSHIP coefficients (Loiselle et al., 1995)										Slopes of regression analyses
	intra-individual	1	2	3	4	5	6	7			b-lin (slope linear dist)	b-log (slope ln(dist))
Object permuted	GaI	ILaI	ILaI	ILaI	ILaI	ILaI	ILaI	ILaI			ILaI	ILaI
N valid permut	10000	10000	10000	10000	10000	10000	10000	10000			10000	10000
N different permut val	52	7104	8854	9707	9875	9949	9969	9912			10000	10000
Obs val	0.0226409	0.0482119	0.0483733	-0.0839786	0.0111695	0.000234344	0.00517801	0.00251109			1.58574e-05	0.00541438
Mean permut val	-0.00106132	-0.00046267	-0.00034744	-5.92423e-05	-9.19327e-05	-0.000318236	-0.000165136	3.99283e-05			2.0801e-07	5.21593e-05
SD permut val	0.0910049	0.0721122	0.0453798	0.026233	0.0179842	0.0124481	0.00985259	0.00822351			2.12571e-05	0.00711309
95%CI-inf	-0.173846	-0.136491	-0.0906065	-0.0508238	-0.0340388	-0.0269825	-0.02283	-0.0217706			-5.87797e-05	-0.0182733
95%CI-sup	0.179831	0.145754	0.088996	0.05199	0.0362634	0.0237976	0.0168979	0.0108715			1.94737e-05	0.00861326
P(1-sided test, H1: obs<exp)	0.6506	0.7569	0.8576	0.0009	0.7532	0.5027	0.7069	0.5474			0.8482	0.8002
P(1-sided test, H1: obs>exp)	0.4263	0.2433	0.1426	0.9992	0.2469	0.4974	0.2932	0.4527			0.1519	0.1999
P(2-sided test, H1: obs<>exp)	0.7756	0.4864	0.285	0.0017	0.4937	0.9946	0.5862	0.9052			0.3037	0.3997
FS_C0024	Pairwise KINSHIP coefficients (Loiselle et al., 1995)										Slopes of regression analyses
	intra-individual	1	2	3	4	5	6	7			b-lin (slope linear dist)	b-log (slope ln(dist))
Object permuted	GaI	ILaI	ILaI	ILaI	ILaI	ILaI	ILaI	ILaI			ILaI	ILaI
N valid permut	10000	10000	10000	10000	10000	10000	10000	10000			10000	10000
N different permut val	129	8308	9386	9840	9933	9977	9980	9951			10000	10000
Obs val	-0.203264	0.0338037	0.0242777	-0.0039576	-0.00558009	-0.0010021	0.00528258	5.39061e-05			4.18044e-06	0.000180258
Mean permut val	-0.000637335	0.00100666	0.00110352	0.00109781	0.00113214	0.00100214	0.00101519	0.00102807			-4.53378e-08	-2.30397e-05
SD permut val	0.0756958	0.0437781	0.027798	0.0158757	0.0109196	0.00758792	0.00612012	0.00507615			1.2945e-05	0.00431817
95%CI-inf	-0.152917	-0.0809937	-0.051854	-0.0296822	-0.0195111	-0.0147785	-0.0127564	-0.0119023			-3.48625e-05	-0.0108869
95%CI-sup	0.149168	0.0895406	0.0577258	0.0329171	0.0234429	0.0156595	0.0115727	0.00781821			1.34828e-05	0.00561301
P(1-sided test, H1: obs<exp)	0.0042	0.7762	0.8032	0.3803	0.2694	0.3724	0.7627	0.3191			0.5271	0.4262
P(1-sided test, H1: obs>exp)	0.9975	0.2239	0.1969	0.6198	0.7307	0.6277	0.2374	0.681			0.473	0.5739
P(2-sided test, H1: obs<>exp)	0.0067	0.4477	0.3937	0.7604	0.5386	0.7446	0.4747	0.638			0.9458	0.8522
FS_C1968	Pairwise KINSHIP coefficients (Loiselle et al., 1995)										Slopes of regression analyses
	intra-individual	1	2	3	4	5	6	7			b-lin (slope linear dist)	b-log (slope ln(dist))
Object permuted	GaI	ILaI	ILaI	ILaI	ILaI	ILaI	ILaI	ILaI			ILaI	ILaI
N valid permut	10000	10000	10000	10000	10000	10000	10000	10000			10000	10000
N different permut val	171	6229	7256	8197	8682	9064	9261	9150			9999	10000
Obs val	-0.000639852	-0.0473526	0.0151881	0.00295325	-0.0117979	0.00778905	0.000355217	-0.00107116			-1.9912e-07	0.000498431
Mean permut val	0.000317437	-0.000303805	2.76762e-05	-0.000172083	-0.000169492	9.84024e-05	-3.28858e-06	4.63979e-05			1.32574e-07	5.58937e-05
SD permut val	0.0435786	0.0315921	0.0198408	0.0114663	0.00785719	0.00536376	0.00430286	0.00361326			9.19571e-06	0.0030532
95%CI-inf	-0.0770195	-0.0604614	-0.0376901	-0.0223995	-0.0154785	-0.0108736	-0.00935437	-0.00916883			-2.39754e-05	-0.00738257
95%CI-sup	0.0884697	0.0639585	0.0406786	0.023034	0.015981	0.0105265	0.0076982	0.00522908			1.17186e-05	0.00444883
P(1-sided test, H1: obs<exp)	0.554	0.0629	0.779	0.6137	0.0668	0.9329	0.5085	0.2999			0.3823	0.4877
P(1-sided test, H1: obs>exp)	0.4463	0.9372	0.2211	0.3864	0.9334	0.0672	0.4916	0.7002			0.6178	0.5124
P(2-sided test, H1: obs<>exp)	0.8922	0.1257	0.4421	0.7726	0.1334	0.1343	0.983	0.5996			0.7644	0.9752
FS_C2361	Pairwise KINSHIP coefficients (Loiselle et al., 1995)										Slopes of regression analyses
	intra-individual	1	2	3	4	5	6	7			b-lin (slope linear dist)	b-log (slope ln(dist))
Object permuted	GaI	ILaI	ILaI	ILaI	ILaI	ILaI	ILaI	ILaI			ILaI	ILaI
N valid permut	10000	10000	10000	10000	10000	10000	10000	10000			10000	10000
N different permut val	90	8402	9428	9827	9923	9974	9977	9954			10000	9999
Obs val	0.0569517	0.0213001	0.0163695	-0.0208544	0.000628276	-0.00898948	0.00758056	0.00091967			4.41796e-06	0.00107737
Mean permut val	-0.000705315	-0.000964437	-0.000677561	-0.000434758	-0.000604371	-0.000291519	-0.000320774	-0.000100196			4.83057e-07	0.000168033
SD permut val	0.0707345	0.056646	0.0360137	0.0207943	0.0140703	0.00970918	0.00781594	0.00648653			1.65884e-05	0.00553243
95%CI-inf	-0.132673	-0.10731	-0.0700283	-0.0397124	-0.0281866	-0.0204815	-0.018435	-0.0166481			-4.30303e-05	-0.0136468
95%CI-sup	0.135962	0.115654	0.0733429	0.0414517	0.0279502	0.0185774	0.0135852	0.00870959			1.7876e-05	0.00736353
P(1-sided test, H1: obs<exp)	0.8145	0.6616	0.691	0.1605	0.5411	0.1668	0.865	0.4805			0.4811	0.4853
P(1-sided test, H1: obs>exp)	0.2353	0.3386	0.3091	0.8396	0.459	0.8333	0.1351	0.5196			0.519	0.5148
P(2-sided test, H1: obs<>exp)	0.4208	0.6769	0.618	0.3209	0.9178	0.3335	0.2701	0.9608			0.962	0.9704
FS_C7377	Pairwise KINSHIP coefficients (Loiselle et al., 1995)										Slopes of regression analyses
	intra-individual	1	2	3	4	5	6	7			b-lin (slope linear dist)	b-log (slope ln(dist))
Object permuted	GaI	ILaI	ILaI	ILaI	ILaI	ILaI	ILaI	ILaI			ILaI	ILaI
N valid permut	10000	10000	10000	10000	10000	10000	10000	10000			10000	10000
N different permut val	34	7829	9372	9844	9925	9986	9969	9958			10000	9999
Obs val	0.0781362	0.0582499	-0.042844	-0.000288094	0.0382866	-0.0198016	-0.0205468	0.0136292			8.96104e-06	-0.000828652
Mean permut val	-0.00168456	-0.000389559	-0.000344505	-0.000367961	-0.000489851	-0.000481987	-0.000396994	-0.000329974			1.58629e-07	3.77959e-05
SD permut val	0.0912982	0.0765193	0.0487504	0.027239	0.0192159	0.0131527	0.0107275	0.00877978			2.22931e-05	0.00739513
95%CI-inf	-0.174666	-0.140714	-0.0927322	-0.0524863	-0.0378219	-0.0290026	-0.0249127	-0.0234434			-6.38216e-05	-0.019434
95%CI-sup	0.190493	0.160407	0.0989193	0.0557501	0.0388507	0.0242166	0.0183195	0.0109872			2.06344e-05	0.00910694
P(1-sided test, H1: obs<exp)	0.848	0.7839	0.1921	0.5088	0.9734	0.0706	0.0432	0.9916			0.5419	0.3453
P(1-sided test, H1: obs>exp)	0.2347	0.2164	0.808	0.4913	0.0267	0.9295	0.9569	0.0085			0.4582	0.6548
P(2-sided test, H1: obs<>exp)	0.3867	0.4325	0.3841	0.9824	0.0533	0.1411	0.0863	0.0169			0.9162	0.6904
PAIRWISE SPATIAL AND GENETIC DISTANCES written as matrices
Matrix of pairwise spatial distances between INDIVIDUALS (a -1 value is given for pairs of individuals belonging to a same spatial group)
	Ruia1	Ruia2	Ruia3	Ruia4	Ruia5	Ruia6	Ruia7	Ruia8	Ruia9	Ruia10	Ruia11	Ruia12	Ruia13	Ruia14	Ruia15	Ruia16	Ruia17	Ruia18	Ruia19	Ruia20	Ruia21	Ruia22	Ruia23	Ruia24	Ruia25	Ruia26	Ruia27	Ruia28	Ruia29	Ruia30	Ruia31	Ruia32	Ruia33	Ruia34	Ruia35	Ruia36	Ruia37	Ruia38	Ruia39	Ruia40	Ruia41	Ruia42	Ruia43	Ruia44	Ruia45	Ruia46	Ruia47	Ruia48	Ruia49
Ruia1	-1	32.7911	75.7286	110.943	165.334	231.795	281.876	460.438	455.093	527.618	688.059	448.599	438.537	390.323	355.26	341.43	327.779	451.251	290.785	258.954	368.466	409.394	405.788	413.892	404.258	378.87	388.484	386.135	385.776	420.246	233.77	249.333	227.783	193.855	229.672	210.746	198.503	217.427	241.393	245.543	242.648	253.471	291.546	316.152	309.434	329.977	329.357	311.496	318.982
Ruia2	32.7911	-1	43.8734	79.5387	152.393	226.904	275.736	446.616	440.662	511.62	674.159	428.165	418.241	367.902	331.531	323.482	311.195	439.694	273.234	243.505	341.581	384.996	379.499	388.872	377.482	351.271	359.888	356.428	358.398	391.76	251.679	268.43	248.227	214.408	254.215	238.671	224.807	246.912	269.612	270.2	268.108	277.021	313.127	338.032	329.239	353.031	353.782	338.441	344.168
Ruia3	75.7286	43.8734	-1	35.7095	158.898	241.032	287.103	445.005	438.181	506.236	671.216	416.154	406.544	352.941	314.547	316.764	306.87	441.471	268.047	242.382	318.173	366.199	357.011	368.843	354.003	326.238	332.549	326.443	333.791	364.469	268.618	286.689	268.734	235.813	280.45	270.202	254.072	280.898	301.293	296.382	295.513	301.485	334.266	359.334	347.619	375.935	378.762	367.501	370.401
Ruia4	110.943	79.5387	35.7095	-1	174.529	259.536	302.917	449.255	441.778	507.029	673.323	411.979	402.718	346.794	307.065	318.112	310.33	448.453	271.459	249.603	304.735	356.504	344.027	358.007	340.124	311.167	315.194	306.539	319.046	346.886	284.617	303.407	287.361	255.609	303.084	296.706	279.144	309.053	327.661	318.815	318.842	322.612	352.606	377.581	363.749	395.272	399.652	391.526	392.288
Ruia5	165.334	152.393	158.898	174.529	-1	85.8768	128.64	295.229	289.773	362.459	522.893	288.584	278.355	236.29	207.129	178.429	163.384	287.334	127.929	94.1561	235.598	261.922	267.44	268.94	268.733	249.988	266.309	273.927	254.976	295.308	399.082	414.421	392.437	358.606	390.666	365.432	357.197	366.693	394.338	406.164	402.023	415.471	455.212	479.451	474.14	491.981	489.454	466.606	477.867
Ruia6	231.795	226.904	241.032	259.536	85.8768	-1	50.5116	242.456	239.594	315.737	466.121	265.814	255.807	230.533	214.548	156.539	136.486	226.563	117.305	84.305	257.913	264.207	280.702	274.048	284.959	274.625	295.291	309.973	277.287	319.481	460.338	473.829	450.512	417.523	442.232	411.099	407.013	407.819	437.43	456.879	451.307	467.911	509.939	533.096	531.351	543.139	537.85	509.712	524.916
Ruia7	281.876	275.736	287.103	302.917	128.64	50.5116	-1	195.559	193.672	270.012	416.892	231.556	222.017	207.03	199.691	129.84	109.388	177.454	104.951	84.3157	249.021	243.464	265.453	254.45	271.237	266.28	288.649	307.065	267.449	309.096	510.848	524.31	500.96	468.008	492.273	460.559	456.945	456.651	486.469	506.82	501.109	517.998	560.169	583.223	581.725	593.021	587.421	558.58	574.331
Ruia8	460.438	446.616	445.005	449.255	295.229	242.456	195.559	-1	10.8624	75.3687	227.668	106.774	105.189	150.834	183.462	133.421	138.934	34.6222	177.798	203.352	230.716	179.343	215.506	190.477	225.43	243.526	265.093	292.546	238.492	264.974	693.995	708.938	686.499	652.85	681.694	652.396	647.033	649.945	679.331	696.733	691.671	707.074	748.086	771.855	768.08	783.039	778.724	751.744	766.151
Ruia9	455.093	440.662	438.181	441.778	289.773	239.594	193.672	10.8624	-1	76.3452	233.526	96.4407	94.5722	140.043	172.989	124.929	131.54	42.7134	170.463	197.182	219.951	168.491	204.65	179.644	214.571	232.702	254.242	281.703	227.646	254.146	688.785	703.9	681.6	647.89	677.39	648.589	642.875	646.511	675.76	692.507	687.571	702.692	743.487	767.358	763.234	778.782	774.728	748.223	762.277
Ruia10	527.618	511.62	506.236	507.029	362.459	315.737	270.012	75.3687	76.3452	-1	167.103	112.468	117.711	177.062	216.689	189.485	200.43	103.266	238.705	268.691	253.122	192.842	227.298	201.171	237.192	262.001	280.044	307.694	255.238	271.197	761.365	776.864	754.879	721.062	751.784	723.716	717.515	722.063	751.159	767.019	762.279	776.945	817.331	841.379	836.576	853.211	849.558	823.66	837.281
Ruia11	688.059	674.159	671.216	673.323	522.893	466.121	416.892	227.668	233.526	167.103	-1	274.527	281.474	341.598	382.105	355.232	364.358	239.563	403.17	430.704	413.675	351.625	383.12	357.912	392.457	420.186	435.391	462.141	412.693	420.653	921.508	936.291	913.692	880.129	907.811	877.219	872.834	873.54	903.35	922.654	917.276	933.346	974.777	998.335	995.176	1008.97	1003.96	975.469	991.034
Ruia12	448.599	428.165	416.154	411.979	288.584	265.814	231.556	106.774	96.4407	112.468	274.527	-1	10.2632	67.6896	108.732	111.839	130.354	137.73	161.017	196.793	140.726	80.6334	115.876	89.7191	125.89	149.627	168.289	196.055	143.021	162.463	679.837	696.526	675.854	641.923	677.543	653.826	644.839	655.256	682.894	693.245	689.575	701.821	740.09	764.743	757.21	778.398	776.889	755.096	765.706
Ruia13	438.537	418.241	406.544	402.718	278.355	255.807	222.017	105.189	94.5722	117.711	281.474	10.2632	-1	60.1298	100.88	101.594	120.185	134.749	150.761	186.531	135.685	77.295	113.21	87.2852	123.257	145.521	165.033	192.826	139.268	161.13	669.919	686.569	665.851	631.918	667.418	643.622	634.678	645.02	672.674	683.112	679.421	691.718	730.047	754.686	747.232	768.299	766.744	744.885	755.54
Ruia14	390.323	367.902	352.941	346.794	236.29	230.533	207.03	150.834	140.043	177.062	341.598	67.6896	60.1298	-1	41.0826	77.2615	97.643	173.519	114.942	151.305	79.9705	38.0149	69.6065	50.0783	78.6802	92.8576	115.04	142.121	88.3149	120.12	619.01	636.149	616.127	582.289	619.977	598.457	588.179	601.397	628.15	635.822	632.67	643.738	680.909	705.744	697.051	720.163	719.63	699.844	708.993
Ruia15	355.26	331.531	314.547	307.065	207.129	214.548	199.691	183.462	172.989	216.689	382.105	108.732	100.88	41.0826	-1	78.2397	95.0771	201.813	97.5671	131.07	54.2943	54.9523	66.3278	61.9884	71.564	70.9757	94.5922	118.625	69.9659	110.162	581.765	599.17	579.583	545.85	584.81	564.749	553.653	568.662	594.785	600.722	597.906	608.205	644.635	669.557	660.147	684.44	684.52	666.031	674.242
Ruia16	341.43	323.482	316.764	318.112	178.429	156.539	129.84	133.421	124.929	189.485	355.232	111.839	101.594	77.2615	78.2397	-1	20.5602	140.939	50.6904	85.2549	132.321	114.276	139.739	125.687	146.888	149.184	172.777	196.08	148.096	187.262	574.509	590.578	569.213	535.282	568.888	543.781	535.593	544.506	572.494	584.449	580.412	593.532	632.723	657.149	650.851	670.097	667.835	644.857	656.294
Ruia17	327.779	311.195	306.87	310.33	163.384	136.486	109.388	138.934	131.54	200.43	364.358	130.354	120.185	97.643	95.0771	20.5602	-1	141.428	38.923	69.2618	148.275	134.333	158.545	145.567	165.276	165.409	188.836	211.015	164.971	205.049	561.351	577.111	555.432	521.54	554.018	528.021	520.388	528.177	556.443	569.481	565.222	578.854	618.51	642.8	637.127	655.355	652.654	628.893	640.896
Ruia18	451.251	439.694	441.471	448.453	287.334	226.563	177.454	34.6222	42.7134	103.266	239.563	137.73	134.749	173.519	201.813	140.939	141.428	-1	178.897	199.261	252.166	205.254	240.973	216.902	250.688	266.153	288.557	315.517	261.832	291.209	683.805	698.134	675.254	641.867	668.485	637.657	633.41	634.07	663.827	683.253	677.794	694.08	735.751	759.157	756.547	769.551	764.41	735.997	751.471
Ruia19	290.785	273.234	268.047	271.459	127.929	117.305	104.951	177.798	170.463	238.705	403.17	161.017	150.761	114.942	97.5671	50.6904	38.923	178.897	-1	36.6012	144.391	147.153	163.885	156.791	168.683	161.588	183.758	202.259	163.131	205.092	523.993	539.988	518.566	484.64	518.229	493.359	484.996	494.374	522.199	533.802	529.807	542.853	582.037	606.459	600.216	619.421	617.222	594.508	605.735
Ruia20	258.954	243.505	242.382	249.603	94.1561	84.305	84.3157	203.352	197.182	268.691	430.704	196.793	186.531	151.305	131.07	85.2549	69.2618	199.261	36.6012	-1	173.663	182.556	196.881	191.723	200.852	190.452	211.429	227.232	193.001	235.196	492.678	508.257	486.434	452.569	484.758	458.895	451.137	459.339	487.444	500.22	495.971	509.607	549.352	573.605	568.139	586.101	583.404	559.856	571.677
Ruia21	368.466	341.581	318.173	304.735	235.598	257.913	249.021	230.716	219.951	253.122	413.675	140.726	135.685	79.9705	54.2943	132.321	148.275	252.166	144.391	173.663	-1	62.2694	39.3756	58.2015	35.9224	17.3039	40.5624	64.5574	19.6353	61.646	586.715	604.86	586.691	553.469	595.651	579.209	566.271	585.226	609.841	611.646	609.687	617.969	652.186	677.246	665.774	693.341	695.024	679.733	685.685
Ruia22	409.394	384.996	366.199	356.504	261.922	264.207	243.464	179.343	168.491	192.842	351.625	80.6334	77.295	38.0149	54.9523	114.276	134.333	205.254	147.153	182.556	62.2694	-1	36.2179	12.2565	46.2172	69.2209	87.7812	115.574	62.4109	85.9598	634.274	651.902	632.675	599.041	638.739	619.25	607.878	623.398	649.372	654.676	652.015	661.933	697.884	722.855	712.907	738.026	738.438	720.472	728.33
Ruia23	405.788	379.499	357.011	344.027	267.44	280.702	265.453	215.506	204.65	227.298	383.12	115.876	113.21	69.6065	66.3278	139.739	158.545	240.973	163.885	196.881	39.3756	36.2179	-1	26.178	10.0467	38.2909	52.8065	80.3959	30.163	50.6028	625.616	643.684	625.327	592.015	633.697	616.492	603.95	621.996	647.006	649.686	647.563	656.217	690.791	715.841	704.628	731.764	733.182	717.25	723.667
Ruia24	413.892	388.872	368.843	358.007	268.94	274.048	254.45	190.477	179.644	201.171	357.912	89.7191	87.2852	50.0783	61.9884	125.687	145.567	216.902	156.791	191.723	58.2015	12.2565	26.178	-1	36.1733	62.3031	78.8751	106.538	54.804	74.5122	637.257	655.039	636.093	602.552	642.907	624.128	612.387	628.694	654.383	658.866	656.375	665.892	701.406	726.411	716.041	741.831	742.567	725.238	732.645
Ruia25	404.258	377.482	354.003	340.124	268.733	284.959	271.237	225.43	214.571	237.192	392.457	125.89	123.257	78.6802	71.564	146.888	165.276	250.688	168.683	200.852	35.9224	46.2172	10.0467	36.1733	-1	30.886	43.0878	70.5328	22.5078	41.5133	622.498	640.677	622.569	589.365	631.569	615.004	602.146	620.879	645.609	647.563	645.59	653.891	688.07	713.131	701.576	729.253	730.946	715.582	721.599
Ruia26	378.87	351.271	326.238	311.167	249.988	274.625	266.28	243.526	232.702	262.001	420.186	149.627	145.521	92.8576	70.9757	149.184	165.409	266.153	161.588	190.452	17.3039	69.2209	38.2909	62.3031	30.886	-1	23.6295	49.3829	8.38048	45.5978	594.385	612.712	594.968	561.941	604.941	589.481	576.078	596.033	620.229	620.936	619.21	626.935	660.498	685.566	673.527	701.981	704.103	689.687	695.028
Ruia27	388.484	359.888	332.549	315.194	266.309	295.291	288.649	265.093	254.242	280.044	435.391	168.289	165.033	115.04	94.5922	172.777	188.836	288.557	183.758	211.429	40.5624	87.7812	52.8065	78.8751	43.0878	23.6295	-1	27.7942	26.725	31.9359	599.516	618.09	600.997	568.303	612.474	598.534	584.431	605.908	629.427	628.453	627.082	633.957	666.505	691.563	678.694	708.441	711.221	698.152	702.555
Ruia28	386.135	356.428	326.443	306.539	273.927	309.973	307.065	292.546	281.703	307.694	462.141	196.055	192.826	142.121	118.625	196.08	211.015	315.517	202.259	227.232	64.5574	115.574	80.3959	106.538	70.5328	49.3829	27.7942	-1	54.0731	46.8541	591.12	609.945	593.642	561.404	606.894	594.854	579.909	603.259	625.875	622.824	621.889	627.722	659.015	684.023	670.21	701.423	704.984	693.578	696.824
Ruia29	385.776	358.398	333.791	319.046	254.976	277.287	267.449	238.492	227.646	255.238	412.693	143.021	139.268	88.3149	69.9659	148.096	164.971	261.832	163.131	193.001	19.6353	62.4109	30.163	54.804	22.5078	8.38048	26.725	54.0731	-1	42.1955	602.055	620.344	602.501	569.424	612.211	596.451	583.195	602.819	627.162	628.207	626.414	634.296	668.026	693.093	681.184	709.43	711.437	696.764	702.288
Ruia30	420.246	391.76	364.469	346.886	295.308	319.481	309.096	264.974	254.146	271.197	420.653	162.463	161.13	120.12	110.162	187.262	205.049	291.209	205.092	235.196	61.646	85.9598	50.6028	74.5122	41.5133	45.5978	31.9359	46.8541	42.1955	-1	631.3	649.903	632.876	600.207	644.41	630.388	616.341	637.659	661.268	660.389	659.012	665.888	698.379	723.434	710.475	740.345	743.152	730.058	734.491
Ruia31	233.77	251.679	268.618	284.617	399.082	460.338	510.848	693.995	688.785	761.365	921.508	679.837	669.919	619.01	581.765	574.509	561.351	683.805	523.993	492.678	586.715	634.274	625.616	637.257	622.498	594.385	599.516	591.12	602.055	631.3	-1	19.5594	23.3731	44.5557	64.6847	103.657	85.3972	126.941	113.808	69.7464	78.1222	60.8478	70.7614	94.759	79.1792	114.624	124.345	135.645	122.451
Ruia32	249.333	268.43	286.689	303.407	414.421	473.829	524.31	708.938	703.9	776.864	936.291	696.526	686.569	636.149	599.17	590.578	577.111	698.134	539.988	508.257	604.86	651.902	643.684	655.039	640.677	612.712	618.09	609.945	620.344	649.903	19.5594	-1	24.4957	56.314	58.4283	101.051	86.1534	123.201	105.845	59.0816	68.5524	47.3695	51.2088	75.2532	61.0059	95.0704	105.138	118.931	103.926
Ruia33	227.783	248.227	268.734	287.361	392.437	450.512	500.96	686.499	681.6	754.879	913.692	675.854	665.851	616.127	579.583	569.213	555.432	675.254	518.566	486.434	586.691	632.675	625.327	636.093	622.569	594.968	600.997	593.642	602.501	632.876	23.3731	24.4957	-1	33.944	41.5131	80.5786	63.3728	103.709	90.6885	48.2497	55.8284	42.1348	65.5322	90.6007	81.7052	107.944	114.051	118.649	109.527
Ruia34	193.855	214.408	235.813	255.609	358.606	417.523	468.008	652.85	647.89	721.062	880.129	641.923	631.918	582.289	545.85	535.282	521.54	641.867	484.64	452.569	553.469	599.041	592.015	602.552	589.365	561.941	568.303	561.404	569.424	600.207	44.5557	56.314	33.944	-1	53.1643	75.5434	53.0069	99.0221	96.3068	66.8867	70.366	67.6124	98.8542	123.866	115.59	140.138	144.119	141.571	137.568
Ruia35	229.672	254.215	280.45	303.084	390.666	442.232	492.273	681.694	677.39	751.784	907.811	677.543	667.418	619.977	584.81	568.888	554.018	668.485	518.229	484.758	595.651	638.739	633.697	642.907	631.569	604.941	612.474	606.894	612.211	644.41	64.6847	58.4283	41.5131	53.1643	-1	43.8158	35.9084	64.9435	49.1753	15.9962	17.2018	25.9088	69.5544	91.1598	94.8375	101.428	99.71	89.4717	90.0979
Ruia36	210.746	238.671	270.202	296.706	365.432	411.099	460.559	652.396	648.589	723.716	877.219	653.826	643.622	598.457	564.749	543.781	528.021	637.657	493.359	458.895	579.209	619.25	616.492	624.128	615.004	589.481	598.534	594.854	596.451	630.388	103.657	101.051	80.5786	75.5434	43.8158	-1	23.1914	23.75	31.094	52.2303	43.6779	66.7427	110.074	128.677	136.708	134.253	126.931	101.391	113.82
Ruia37	198.503	224.807	254.072	279.144	357.197	407.013	456.945	647.033	642.875	717.515	872.834	644.839	634.678	588.179	553.653	535.593	520.388	633.41	484.996	451.137	566.271	607.878	603.95	612.387	602.146	576.078	584.431	579.909	583.195	616.341	85.3972	86.1534	63.3728	53.0069	35.9084	23.1914	-1	46.1311	50.2464	49.8753	44.8346	61.7974	105.42	126.94	130.247	136.142	132.267	113.727	120.89
Ruia38	217.427	246.912	280.898	309.053	366.693	407.819	456.651	649.945	646.511	722.063	873.54	655.256	645.02	601.397	568.662	544.506	528.177	634.07	494.374	459.339	585.226	623.398	621.996	628.694	620.879	596.033	605.908	603.259	602.819	637.659	126.941	123.201	103.709	99.0221	64.9435	23.75	46.1311	-1	30.6189	69.9206	60.2001	84.8821	126.344	142.305	153.679	144.681	134.308	101.929	119.877
Ruia39	241.393	269.612	301.293	327.661	394.338	437.43	486.469	679.331	675.76	751.159	903.35	682.894	672.674	628.15	594.785	572.494	556.443	663.827	522.199	487.444	609.841	649.372	647.006	654.383	645.609	620.229	629.427	625.875	627.162	661.268	113.808	105.845	90.6885	96.3068	49.1753	31.094	50.2464	30.6189	-1	47.5218	37.5784	61.7974	99.6515	113.47	127.226	114.517	103.701	72.5227	89.2671
Ruia40	245.543	270.2	296.382	318.815	406.164	456.879	506.82	696.733	692.507	767.019	922.654	693.245	683.112	635.822	600.722	584.449	569.481	683.253	533.802	500.22	611.646	654.676	649.686	658.866	647.563	620.936	628.453	622.824	628.207	660.389	69.7464	59.0816	48.2497	66.8867	15.9962	52.2303	49.8753	69.9206	47.5218	-1	10.0467	14.963	57.8646	77.5866	84.5377	86.3228	83.8146	74.7117	74.1086
Ruia41	242.648	268.108	295.513	318.842	402.023	451.307	501.109	691.671	687.571	762.279	917.276	689.575	679.421	632.67	597.906	580.412	565.222	677.794	529.807	495.971	609.687	652.015	647.563	656.375	645.59	619.21	627.082	621.889	626.414	659.012	78.1222	68.5524	55.8284	70.366	17.2018	43.6779	44.8346	60.2001	37.5784	10.0467	-1	24.8632	66.688	85.0861	93.7308	92.0166	87.4339	72.9345	76.3414
Ruia42	253.471	277.021	301.485	322.612	415.471	467.911	517.998	707.074	702.692	776.945	933.346	701.821	691.718	643.738	608.205	593.532	578.854	694.08	542.853	509.607	617.969	661.933	656.217	665.892	653.891	626.935	633.957	627.722	634.296	665.888	60.8478	47.3695	42.1348	67.6124	25.9088	66.7427	61.7974	84.8821	61.7974	14.963	24.8632	-1	43.9005	65.2935	70.0023	76.5877	77.2785	76.5401	69.9618
Ruia43	291.546	313.127	334.266	352.606	455.212	509.939	560.169	748.086	743.487	817.331	974.777	740.09	730.047	680.909	644.635	632.723	618.51	735.751	582.037	549.352	652.186	697.884	690.791	701.406	688.07	660.498	666.505	659.015	668.026	698.379	70.7614	51.2088	65.5322	98.8542	69.5544	110.074	105.42	126.344	99.6515	57.8646	66.688	43.9005	-1	25.0687	27.5765	43.8633	55.4436	80.1415	57.74
Ruia44	316.152	338.032	359.334	377.581	479.451	533.096	583.223	771.855	767.358	841.379	998.335	764.743	754.686	705.744	669.557	657.149	642.8	759.157	606.459	573.605	677.246	722.855	715.841	726.411	713.131	685.566	691.563	684.023	693.093	723.434	94.759	75.2532	90.6007	123.866	91.1598	128.677	126.94	142.305	113.47	77.5866	85.0861	65.2935	25.0687	-1	27.6225	21.8475	39.4155	76.0506	47.9875
Ruia45	309.434	329.239	347.619	363.749	474.14	531.351	581.725	768.08	763.234	836.576	995.176	757.21	747.232	697.051	660.147	650.851	637.127	756.547	600.216	568.139	665.774	712.907	704.628	716.041	701.576	673.527	678.694	670.21	681.184	710.475	79.1792	61.0059	81.7052	115.59	94.8375	136.708	130.247	153.679	127.226	84.5377	93.7308	70.0023	27.5765	27.6225	-1	48.6354	67.0378	101.449	74.797
Ruia46	329.977	353.031	375.935	395.272	491.981	543.139	593.021	783.039	778.782	853.211	1008.97	778.398	768.299	720.163	684.44	670.097	655.355	769.551	619.421	586.101	693.341	738.026	731.764	741.831	729.253	701.981	708.441	701.423	709.43	740.345	114.624	95.0704	107.944	140.138	101.428	134.253	136.142	144.681	114.517	86.3228	92.0166	76.5877	43.8633	21.8475	48.6354	-1	20.6994	63.5995	33.817
Ruia47	329.357	353.782	378.762	399.652	489.454	537.85	587.421	778.724	774.728	849.558	1003.96	776.889	766.744	719.63	684.52	667.835	652.654	764.41	617.222	583.404	695.024	738.438	733.182	742.567	730.946	704.103	711.221	704.984	711.437	743.152	124.345	105.138	114.051	144.119	99.71	126.931	132.267	134.308	103.701	83.8146	87.4339	77.2785	55.4436	39.4155	67.0378	20.6994	-1	44.4984	15.5751
Ruia48	311.496	338.441	367.501	391.526	466.606	509.712	558.58	751.744	748.223	823.66	975.469	755.096	744.885	699.844	666.031	644.857	628.893	735.997	594.508	559.856	679.733	720.472	717.25	725.238	715.582	689.687	698.152	693.578	696.764	730.058	135.645	118.931	118.649	141.571	89.4717	101.391	113.727	101.929	72.5227	74.7117	72.9345	76.5401	80.1415	76.0506	101.449	63.5995	44.4984	-1	29.785
Ruia49	318.982	344.168	370.401	392.288	477.867	524.916	574.331	766.151	762.277	837.281	991.034	765.706	755.54	708.993	674.242	656.294	640.896	751.471	605.735	571.677	685.685	728.33	723.667	732.645	721.599	695.028	702.555	696.824	702.288	734.491	122.451	103.926	109.527	137.568	90.0979	113.82	120.89	119.877	89.2671	74.1086	76.3414	69.9618	57.74	47.9875	74.797	33.817	15.5751	29.785	-1
Ruia50	357.127	383.055	410.186	432.526	514.099	558.237	607.176	800.171	796.582	871.933	1024.07	802.411	792.217	746.511	712.224	692.465	676.691	784.576	642.028	607.578	724.635	766.49	762.445	771.01	760.531	734.2	742.035	736.627	741.398	773.968	161.777	142.799	149.882	178.098	129.744	148.687	158.624	150.542	120.84	113.849	114.993	110.485	93.6586	76.2864	103.581	54.99	38.2332	48.6613	40.5548
Ruia51	362.343	387.182	412.562	433.556	521.457	568.047	617.335	809.48	805.664	880.734	1034.13	809.283	799.119	752.464	717.593	699.884	684.473	794.572	649.326	615.258	728.565	771.614	766.653	775.845	764.485	737.738	744.973	738.833	745.048	776.906	156.913	137.481	147.696	178.019	132.968	157.084	164.45	161.616	131.233	116.991	119.802	111.111	86.6096	65.6275	91.5344	43.8222	33.9049	61.8069	43.5912
Ruia52	346.878	369.952	392.745	411.883	508.756	559.475	609.294	799.583	795.37	869.864	1025.39	795.272	785.169	737.078	701.363	686.909	672.121	785.937	636.236	602.864	710.218	754.948	748.654	758.746	746.128	718.827	725.227	718.116	726.285	757.127	130.264	110.716	124.522	156.933	118.125	149.826	152.578	159.113	128.665	102.863	108.185	93.451	59.7295	35.7092	59.3423	16.9233	26.8503	70.9985	42.4036
Ruia53	380.606	408.625	439.088	463.843	531.43	568.967	616.709	811.419	808.45	884.379	1032.8	819.903	809.658	766.331	733.485	708.903	692.275	793.979	658.936	623.669	749.05	788.17	786.17	793.33	784.811	759.432	768.506	764.602	766.374	800.367	204.626	186.489	189.775	214.298	162.385	169.985	185.034	164.934	139.213	147.536	145.772	148.133	140.022	125.002	152.53	104.174	85.8514	72.9138	82.8284
Ruia54	322.67	350	379.613	403.985	476.553	518.206	566.819	760.44	757.055	832.633	983.643	765.12	754.898	710.325	676.786	654.652	638.505	744.271	604.392	569.562	691.062	731.307	728.457	736.192	726.886	701.156	709.829	705.495	708.19	741.722	148.755	131.832	131.941	154.766	102.471	112.065	125.597	110.574	82.2389	87.8838	85.7715	89.8417	91.3956	84.7372	111.128	69.7281	49.3562	13.3107	36.8367
Ruia55	319.861	348.723	380.94	407.259	468.631	505.823	553.661	748.278	745.281	821.197	969.923	757.005	746.755	703.859	671.38	645.905	629.197	730.983	596.01	560.658	687.963	726.146	724.796	731.489	723.641	698.662	708.276	705.13	705.492	740.071	167.651	152.451	148.366	166.293	113.162	110.747	128.622	102.816	79.6727	100.956	95.9809	106.893	117.519	113.893	139.419	100.027	79.8089	37.9759	66.6153
Ruia56	307.936	337.598	371.301	398.774	453.494	488.486	535.942	730.882	728.058	804.094	951.796	741.506	731.247	689.234	657.34	630.164	613.194	713.109	580.491	544.913	675.175	712.195	711.664	717.782	710.742	686.208	696.354	693.907	692.916	728.067	172.303	158.767	151.464	165.373	113.168	102.566	122.714	90.692	72.4794	103.221	96.5094	111.743	129.317	129.019	153.146	117.251	97.7145	53.6821	83.4378
Ruia57	301.837	330.622	362.805	389.183	451.309	489.592	537.684	732.033	728.924	804.755	954.194	739.775	729.529	686.33	653.691	628.787	612.198	715.083	578.808	543.557	670.017	708.43	706.906	713.715	705.711	680.667	690.219	687.019	687.514	722.021	153.937	139.786	133.715	149.831	96.9137	92.6184	110.734	85.032	61.5549	85.6936	79.8672	93.136	109.377	109.531	133.322	98.7264	79.8251	35.3294	64.9904
Ruia58	307.929	335.36	365.234	389.879	461.77	503.734	552.432	745.914	742.492	818.034	969.288	750.333	740.112	695.515	661.985	639.889	623.77	729.877	589.618	554.811	676.344	716.512	713.712	721.408	712.162	686.475	695.216	690.987	693.496	727.103	139.116	123.095	121.071	142.198	89.4092	97.28	111.166	95.9807	67.4419	75.4321	72.4407	79.0041	86.8532	84.3396	109.178	72.609	53.6755	9.19248	38.8315
Ruia59	264.847	293.783	326.46	353.393	414.689	454.432	502.889	696.772	693.501	769.199	919.659	703.224	692.984	649.487	616.73	592.374	575.93	680.342	542.304	507.176	632.984	671.452	669.868	676.709	668.675	643.655	653.27	650.207	650.492	685.062	134.577	123.996	112.195	121.642	71.484	56.7916	76.8623	48.0928	26.6223	65.1399	56.4636	77.1143	107.205	115.629	134.175	111.578	96.7839	57.5774	81.2988
Ruia60	238.005	267.012	300.016	327.344	388.387	429.52	478.282	671.687	668.275	743.842	895.161	676.962	666.728	622.931	590.038	566.255	549.953	655.716	516.102	481.099	606.145	644.738	643.048	649.954	641.84	616.809	626.439	623.44	623.647	658.227	124.613	117.598	101.317	103.869	59.9963	32.0105	54.2507	21.7956	12.8304	59.8894	49.867	74.3701	112.459	125.91	140.035	126.18	114.423	80.3518	99.6037
Ruia61	159.255	189.989	226.68	257.087	305.93	348.449	397.698	590.188	586.579	661.963	814.501	594.496	584.26	540.737	508.223	483.786	467.534	574.945	433.627	398.642	525.649	563.012	562.137	568.443	561.205	536.759	547.175	545.345	543.43	578.826	145.61	149.973	125.969	104.247	100.986	63.2586	65.6746	60.7637	89.1961	113.159	105.823	126.491	170.385	190.691	195.765	197.368	190.095	161.705	176.698
Ruia62	148.462	178.77	214.866	244.974	297.908	342.826	392.395	584.034	580.236	655.399	808.944	586.472	576.25	532.038	499.104	476.072	460.089	569.389	425.766	391.049	515.711	553.817	552.408	559.083	551.336	526.63	536.762	534.588	533.371	568.463	141.95	147.886	123.539	99.1742	102.39	68.3618	66.4982	69.6175	96.4335	115.672	109.134	128.24	171.918	193.179	196.504	201.134	195.036	168.808	182.152
Ruia63	106.055	137.485	176.038	208.061	253.854	301.155	351.11	541.457	537.445	612.352	767.023	542.367	532.152	487.765	454.857	432.138	416.335	527.57	381.76	347.214	471.888	509.588	508.424	514.906	507.455	482.992	493.474	491.865	489.661	525.104	169.201	178.894	154.524	124.648	141.204	111.687	105.858	113.809	140.554	155.726	150.271	166.999	209.7	232.285	232.598	241.99	237.284	212.752	224.939
Ruia64	107.712	138.118	175.012	206.029	260.034	309.585	359.702	549.187	545.016	619.688	775.134	548.279	538.083	492.904	459.46	438.452	422.947	535.793	387.955	353.738	475.287	514.07	512.142	519.158	510.959	486.081	496.077	493.833	492.864	527.797	158.341	168.48	144.199	113.792	132.692	105.611	97.8595	109.955	135.33	147.563	142.591	158.327	200.584	223.523	222.991	233.884	229.912	206.991	217.954
Ruia65	97.5517	128.667	172.516	208.091	202.433	237.632	286.588	479.826	476.511	552.228	703.466	489.097	478.834	438.711	408.875	377.538	360.386	463.948	328.184	292.336	432.273	463.807	466.741	470.309	466.95	444.984	458.082	460.086	450.96	488.928	239.515	249.164	224.75	194.959	208.86	174.387	172.988	170.187	199.884	222.508	216.014	234.768	278.149	299.909	301.877	307.986	301.306	272.087	287.945
Ruia66	566.274	537.983	510.493	491.924	434.779	445.297	424.194	314.252	305.098	282.944	386.317	212.91	218.822	217.164	231.755	294.397	314.807	347.736	328.023	362.652	200.258	181.364	167.602	171.25	166.079	187.966	178.174	185.692	181.655	146.255	776.539	795.277	778.606	746.094	790.605	776.576	762.595	783.628	807.431	806.579	805.249	811.97	844.065	869.103	855.672	886.217	889.245	876.311	880.675
Ruia67	576.156	547.499	519.18	499.802	446.952	459.17	438.787	330.073	320.928	298.228	398.839	228.685	234.535	231.803	245.186	309.064	329.422	363.568	341.866	376.219	211.789	195.618	180.358	185.242	178.278	198.835	187.678	193.263	192.864	155.93	784.374	803.208	786.848	754.513	799.516	786.165	771.882	793.576	817.077	815.474	814.304	820.638	852.246	877.262	863.451	894.581	897.915	885.609	889.54
Ruia68	592.339	563.843	535.833	516.686	461.643	471.948	450.332	335.392	326.549	299.94	393.78	236.099	242.489	243.336	258.587	320.497	340.953	369.26	354.703	389.43	226.959	207.874	194.501	197.912	192.924	214.432	203.956	210.163	208.246	172.112	801.281	820.092	803.649	771.261	816.105	802.489	788.33	809.737	833.377	832.07	830.842	837.311	869.066	894.088	880.373	911.35	914.589	902.056	906.148
Ruia69	594.112	564.679	534.554	513.425	470.436	486.723	468.206	363.887	354.674	332.081	429.108	261.875	267.449	261.699	272.197	338.849	359.039	397.281	369.538	403.152	234.871	224.748	206.327	213.838	203.103	220.653	206.819	208.331	215.46	175.976	797.398	816.424	800.786	768.887	814.959	803.175	788.214	811.407	834.189	830.866	830.063	835.508	865.981	890.922	876.265	908.694	912.722	901.861	904.796
Ruia70	623.868	595.308	567.075	547.622	492.977	502.085	479.429	357.62	349.206	317.277	399.182	261.354	268.319	272.688	289.301	349.624	370.14	391.865	384.95	419.928	258.484	237.878	225.682	228.233	224.31	246.017	235.438	241.093	239.812	203.625	832.168	851.021	834.712	802.395	847.408	833.965	819.738	841.274	864.864	863.367	862.187	868.533	900.101	925.113	911.229	942.457	945.81	933.465	937.434
Ruia71	627.958	599.538	571.6	552.406	496.045	504.089	480.839	356.566	348.283	314.999	394.547	261.335	268.489	274.329	291.789	351.098	371.636	390.897	387.059	422.202	261.957	239.916	228.636	230.48	227.526	249.76	239.654	245.871	243.427	207.783	836.99	855.813	839.401	807.024	851.867	838.171	824.059	845.338	869.048	867.832	866.594	873.078	904.813	929.834	916.073	947.11	950.357	937.784	941.912
Ruia72	621.959	593.965	566.955	548.633	487.415	493.143	468.796	341.202	333.052	298.713	378.378	247.229	254.634	262.879	282.031	339.252	359.81	375.605	376.393	411.848	254.609	229.308	220.079	220.327	219.615	243.168	234.454	242.463	236.505	202.519	833.24	851.958	835.203	802.633	846.916	832.446	818.684	839.192	863.25	862.897	861.477	868.399	900.677	925.721	912.382	942.765	945.666	932.378	937.002
Ruia73	606.727	579.264	553.408	536.193	469.298	472.628	447.283	317.63	309.508	275.43	359.097	224.234	231.805	242.124	263.001	318.007	338.565	352.046	356.251	391.983	238.456	209.508	202.644	201.058	202.956	227.995	221.089	231.377	220.96	189.313	820.601	839.179	822.008	789.218	832.8	817.411	804.072	823.662	848.117	848.792	847.153	854.601	887.528	912.59	899.778	929.343	931.823	917.681	922.897
Ruia74	601.554	574.455	549.359	532.854	462.212	463.711	437.531	305.444	297.417	262.69	347.203	213.081	220.849	233.194	255.449	308.563	329.105	339.903	347.703	383.63	233.088	201.455	196.465	193.462	197.346	223.345	217.682	229.391	216.076	186.159	817.01	835.495	818.069	785.15	828.273	812.295	799.233	818.218	842.929	844.269	842.49	850.272	883.6	908.668	896.188	925.234	927.446	912.76	918.355
Ruia75	609.87	582.838	557.852	541.418	470.036	470.74	444.055	309.33	301.49	264.835	345.203	218.509	226.475	240.289	263.152	315.324	335.848	343.859	354.948	390.959	241.407	208.988	204.618	201.182	205.629	231.787	226.258	238.009	224.485	194.753	825.548	844.023	826.569	793.635	836.694	820.615	807.604	826.472	851.234	852.69	850.889	858.721	892.101	917.169	904.724	933.712	935.888	921.114	926.773
Ruia76	617.574	590.128	564.272	547.021	479.874	482.581	456.783	324.463	316.534	280.378	359.165	232.585	240.356	252.049	273.438	327.68	348.231	358.963	366.357	402.169	249.278	219.777	213.366	211.469	213.751	238.857	231.936	242.08	231.813	200.148	831.443	850.026	832.867	800.081	843.668	828.263	814.935	834.493	858.966	859.661	858.021	865.47	898.386	923.448	910.619	940.207	942.691	928.542	933.765
Ruia77	630.287	603.136	577.85	561.076	490.765	491.182	464.096	326.082	318.536	278.768	350.293	237.485	245.672	260.798	283.88	335.588	356.095	360.68	375.526	411.576	261.825	229.688	225.218	221.911	226.098	251.962	245.883	256.826	244.741	214.23	845.349	863.87	846.534	813.655	856.903	841.024	827.924	846.974	871.666	872.898	871.149	878.854	912.063	937.129	924.528	953.755	956.042	941.465	946.99
Ruia78	614.518	588.349	565.069	550.158	470.372	466.07	436.902	292.884	285.627	244.091	318.289	207.73	216.397	236.88	263.332	309.722	330.074	327.506	351.79	388.184	247.061	208.456	208.854	201.981	211.154	239.097	236.165	250.504	231.373	205.499	833.425	851.69	833.703	800.518	842.537	825.144	812.776	830.242	855.573	858.527	856.417	864.983	899.21	924.273	912.547	940.402	941.991	926.011	932.517
Ruia79	631.602	605.677	582.818	568.224	486.148	479.771	449.409	299.7	292.936	247.17	311.175	218.928	227.951	251.621	279.355	323.253	343.472	334.276	366.333	402.831	264.685	224.407	226.222	218.4	228.82	257.081	254.571	269.164	249.286	224.033	851.265	869.481	851.376	818.137	859.889	842.139	829.954	847.01	872.506	875.875	873.683	882.439	916.869	941.927	930.365	957.954	959.396	943.093	949.83
Ruia80	616.675	593.172	574.883	564.375	462.6	444.64	409.182	242.647	237.299	182.838	242.946	178.827	188.866	226.961	261.648	289.794	308.907	276.624	337.181	373.605	260.973	208.704	221.706	206.396	227.157	257.804	261.721	281.934	249.464	235.08	842.952	860.529	841.142	807.444	846.319	825.372	814.858	828.337	855.104	862.209	859.247	869.815	906.251	931.186	921.528	946.08	946.021	926.751	935.587
Ruia81	577.945	553.133	532.585	520.252	428.656	419.003	387.825	240.331	233.05	193.465	283.601	157.07	166.148	192.739	223.261	262.485	282.551	274.951	306.729	343.317	215.565	168.63	176.231	164.265	180.587	210.647	212.524	231.454	202.43	184.676	801.162	819.054	800.265	766.762	807.126	787.879	776.445	791.923	817.989	823.078	820.519	830.153	865.613	890.626	880.044	906.093	906.799	889.099	896.812
Ruia82	577.877	548.603	518.887	498.196	453.305	469.423	451.055	349.124	339.768	319.435	421.478	246.282	251.611	244.672	254.893	321.775	341.933	382.291	352.247	385.842	217.717	207.617	189.016	196.647	185.819	203.622	190.155	192.479	198.341	159.124	782.399	801.375	785.54	753.523	799.331	787.178	772.37	795.231	818.172	815.253	814.361	820.026	850.799	875.763	861.336	893.417	897.266	886.049	889.225
Ruia83	565.834	535.87	504.549	482.377	447.602	469.168	453.902	364.115	354.375	339.423	447.871	259.134	263.491	249.792	255.207	325.953	345.67	396.5	352.717	385.017	213.287	211.948	188.893	200.299	184.212	197.91	181.671	179.794	193.655	152.377	765.712	784.829	769.604	737.983	784.677	773.955	758.537	782.777	805.016	800.54	799.974	804.855	834.642	859.528	844.421	877.547	881.983	872.048	874.338
Ruia84	576.008	545.598	513.146	489.855	461.91	486.145	472.183	385.609	375.825	361.135	468.151	280.399	284.589	269.245	272.915	344.913	364.438	417.881	370.204	401.875	229.092	231.285	206.773	219.471	201.521	213.189	195.602	191.116	209.484	167.614	772.12	791.341	776.629	745.354	792.707	783.071	767.212	792.442	814.158	808.512	808.198	812.465	841.44	866.245	850.581	884.552	889.455	880.519	882.125
Ruia85	572.264	542.055	510.117	487.332	456.215	479.169	464.56	376.221	366.468	351.466	458.802	271.162	275.455	261.004	265.545	336.934	356.559	408.572	362.963	394.947	222.617	223.095	199.295	211.361	194.315	206.951	189.977	186.683	202.986	161.355	770.124	789.3	774.353	742.917	789.973	779.837	764.18	788.955	810.914	805.806	805.376	809.924	839.273	864.116	848.705	882.293	886.983	877.589	879.508
Ruia86	593.067	561.95	527.583	502.388	486.731	515.706	504.158	423.969	414.084	400.412	506.1	318.301	322.146	303.817	304.469	378.389	397.519	455.96	400.978	431.434	257.798	265.807	239.048	253.773	232.927	241.213	221.713	213.138	238.438	196.244	781.918	801.292	787.537	756.947	805.411	797.767	781.133	808.122	828.852	821.086	821.23	824.375	851.828	876.448	859.796	895.25	900.999	893.893	894.253
Ruia87	608.112	577.442	544.256	520.17	495.941	520.481	506.25	415.325	405.754	387.221	486.093	311.098	315.752	302.66	307.122	378.658	398.287	448.077	404.469	436.217	263.431	264.776	240.919	253.068	235.788	247.485	229.673	224.324	243.827	201.925	801.338	820.637	806.359	775.38	823.223	814.385	798.219	824.127	845.479	838.978	838.855	842.648	870.951	895.677	879.545	914.215	919.497	911.333	912.418
Ruia88	599.833	568.397	533.104	506.983	497.72	529.188	518.98	442.706	432.749	420.037	525.942	336.764	340.382	320.339	319.379	394.189	413.076	474.483	415.273	445.027	271.419	282.381	254.538	270.261	248.007	254.577	234.266	223.794	252.275	210.191	784.706	804.141	790.892	760.685	809.68	803.077	786.055	813.937	834.135	825.274	825.655	828.216	854.859	879.366	862.217	898.411	904.593	898.442	898.154
Ruia89	619.555	588.313	553.554	527.914	514.122	542.879	530.879	446.591	436.872	420.12	519.574	341.609	345.854	329.578	331.221	404.623	423.894	479.008	427.934	458.591	284.995	291.567	265.569	279.619	259.657	268.469	249.083	240.479	265.592	223.398	806.474	825.886	812.428	782.053	830.805	823.671	806.853	834.251	854.746	846.439	846.706	849.542	876.535	901.089	884.13	920.036	926.034	919.437	919.457
Ruia90	671.905	640.85	606.539	581.232	562.744	587.605	572.845	474.758	465.573	440.88	525.021	372.569	377.912	368.299	374.016	444.746	464.537	508.186	471.451	503.357	330.62	330.592	307.74	319.059	302.801	314.643	296.6	290.253	311.018	269.097	860.137	879.544	866.023	835.579	884.205	876.719	860.05	887.075	907.803	899.86	900.061	903.046	930.174	954.74	937.817	973.659	979.588	972.754	972.947
Ruia91	689.14	657.863	622.912	596.955	582.508	608.666	594.474	497.193	488.018	462.934	544.874	395.021	400.345	390.299	395.412	466.612	486.339	530.635	492.751	524.383	351.324	352.534	329.197	340.941	324.068	335.175	316.677	309.357	331.759	289.716	874.461	893.912	880.79	850.645	899.671	892.959	876.004	903.682	924.025	915.264	915.645	918.184	944.677	969.15	951.831	988.259	994.527	988.428	988.126
Ruia92	708.586	676.721	639.974	612.236	610.671	641.967	630.561	541.821	532.409	510.04	594.348	438.251	443.051	429.031	430.883	504.301	523.607	574.87	527.434	557.731	384.068	391.039	365.291	379.149	359.326	367.36	347.332	336.789	364.778	322.599	885.004	904.538	892.553	863.312	913.379	908.937	891.174	920.737	939.895	928.765	929.663	930.923	955.586	979.754	961.378	999.36	1006.57	1002.59	1000.86
Ruia93	719.765	687.604	649.829	621.059	627.519	661.961	652.329	569.164	559.606	539.079	625.345	464.83	469.293	452.86	452.732	527.305	546.309	601.924	548.526	577.924	404.474	414.848	387.767	402.821	381.338	387.52	366.71	354.352	385.444	343.436	890.256	909.813	898.562	869.937	920.586	917.585	899.335	930.049	948.433	935.819	937.043	937.493	960.967	984.912	965.89	1004.81	1012.61	1009.97	1007.34
Ruia94	624.966	592.685	554.529	525.497	538.011	577.579	571.895	508.968	498.787	489.483	596.933	402.397	405.275	379.992	374.075	451.024	469.001	539.951	467.109	494.348	322.891	342.53	311.821	330.278	304.197	305.619	283.407	267.704	304.756	263.955	794.793	814.346	802.946	774.243	824.86	821.944	803.64	834.528	852.775	840.099	841.315	841.807	865.48	889.482	870.647	909.308	916.997	914.24	911.667
Ruia95	635.682	603.524	565.83	537.25	545.471	582.973	575.923	507.413	497.36	485.571	589.323	401.15	404.426	381.446	377.28	453.616	471.932	538.864	471.366	499.387	326.98	343.73	314.015	331.506	306.745	309.782	288.032	273.635	308.488	267.147	808.01	827.556	815.893	786.959	837.36	833.866	815.757	846.172	864.747	852.659	853.749	854.55	878.654	902.734	884.118	922.461	929.941	926.683	924.45
Ruia96	648.994	616.648	578.207	548.851	563.048	602.561	596.608	530.9	520.81	509.469	612.816	424.534	427.684	403.718	398.516	475.258	493.364	562.217	491.869	519.272	347.587	366.121	335.862	353.879	328.38	330.33	308.222	292.724	329.348	288.36	816.604	836.163	825.083	796.644	847.478	845.097	826.624	857.904	875.879	862.653	863.995	864.166	887.331	911.23	892.108	931.18	939.117	936.9	933.972
Ruia97	662.542	630.032	590.847	560.714	581.231	622.881	618.13	555.666	545.53	534.843	638.152	449.187	452.183	427.095	420.77	497.898	515.762	586.809	513.257	539.97	369.231	389.654	358.83	377.4	351.13	351.937	329.499	312.915	351.282	310.725	824.956	844.511	834.065	806.178	857.435	856.25	837.399	869.584	886.904	872.466	874.077	873.574	895.717	919.405	899.756	939.58	948.004	946.905	943.232
Ruia98	645.199	612.931	574.807	545.778	557.335	595.897	589.398	522.07	512.008	500.234	603.312	415.779	419.017	395.651	391.008	467.542	485.761	553.486	484.744	512.456	340.393	357.985	328.024	345.752	320.655	323.162	301.227	286.254	322.024	280.848	814.833	834.388	823.064	794.415	845.07	842.217	823.898	854.811	873.044	860.299	861.535	861.972	885.532	909.508	890.595	929.366	937.113	934.458	931.822
Ruia99	697.656	665.097	625.647	595.208	617.193	658.541	653.311	586.935	576.926	563.572	661.36	480.786	484.135	460.804	455.491	532.328	550.385	618.513	548.498	575.501	404.321	423.182	392.965	410.944	385.46	387.044	364.764	348.57	386.202	345.353	857.458	877.004	866.948	839.393	890.869	890.305	871.272	903.888	920.889	905.815	907.574	906.692	928.212	951.759	931.777	972.069	980.789	980.338	976.243
Ruia100	709.761	677.302	638.329	608.364	625.557	664.688	657.985	585.705	575.847	559.867	653.324	480.068	483.818	462.861	459.314	535.5	553.903	617.738	553.401	581.237	409.023	425.031	395.824	412.839	388.668	391.814	369.968	355.005	390.554	349.197	872.735	892.29	881.898	854.034	905.291	904.028	885.215	917.29	934.698	920.324	921.931	921.425	943.497	967.159	947.434	987.359	995.827	994.761	991.078
Pairwise KINSHIP coefficients (Loiselle et al., 1995)
ALL LOCI	Ruia1	Ruia2	Ruia3	Ruia4	Ruia5	Ruia6	Ruia7	Ruia8	Ruia9	Ruia10	Ruia11	Ruia12	Ruia13	Ruia14	Ruia15	Ruia16	Ruia17	Ruia18	Ruia19	Ruia20	Ruia21	Ruia22	Ruia23	Ruia24	Ruia25	Ruia26	Ruia27	Ruia28	Ruia29	Ruia30	Ruia31	Ruia32	Ruia33	Ruia34	Ruia35	Ruia36	Ruia37	Ruia38	Ruia39	Ruia40	Ruia41	Ruia42	Ruia43	Ruia44	Ruia45	Ruia46	Ruia47	Ruia48	Ruia49
Ruia1		0.1624	-0.0475	-0.0095	0.0575	-0.0476	-0.0283	-0.0764	0.0389	-0.0045	-0.0207	-0.0165	0.0057	-0.1031	-0.0514	0.0116	-0.0844	-0.024	-0.0021	-0.0394	0.0007	-0.2175	0.0557	0.0346	-0.047	-0.1643	-0.0308	-0.03	-0.0356	0.1432	0.0755	-0.0276	-0.0446	0.0207	-0.2106	-0.099	0.0096	-0.0721	0.0345	0.0519	0.1335	-0.018	0.0747	-0.0154	0.0303	-0.1665	-0.0306	0.0595	0.0247
Ruia2	0.1624		-0.0524	-0.0771	0.0839	-0.0212	-0.1273	0.0754	0.034	0.0533	-0.0569	-0.1469	-0.0933	-0.0453	-0.0564	0.038	0.0987	-0.217	0.0243	0.0811	-0.0042	-0.0657	0.1134	-0.0958	-0.0833	-0.0124	-0.0044	0.0591	0.0222	0.0442	0.196	-0.0325	-0.0495	0.1099	-0.0274	-0.1157	-0.1208	-0.1084	-0.0332	0.0783	0.1599	-0.023	0.0384	-0.083	0.1194	-0.1088	-0.0042	-0.1022	-0.0116
Ruia3	-0.0475	-0.0524		0.0578	-0.0006	0.1764	-0.0864	-0.0405	0.0435	0.0628	-0.016	0.0508	-0.1151	0.121	-0.0782	-0.0151	-0.0485	-0.0507	0.0025	0.028	-0.0574	-0.0248	-0.0024	0.0078	0.1771	0.0598	0.0679	-0.0568	0.0944	-0.103	-0.0453	0.0397	0.1481	-0.0373	0.0135	-0.0798	-0.0172	0.2147	-0.1177	0.0878	-0.0187	0.0493	0.0793	0.0206	0.0662	0.0262	-0.0887	0.0327	-0.0648
Ruia4	-0.0095	-0.0771	0.0578		-0.0253	-0.0364	-0.0484	-0.0965	-0.1379	0.0381	-0.0407	0.0888	0.1737	-0.0605	0.0539	-0.0712	-0.0105	0.1127	0.0719	0.0033	0.1374	-0.0495	-0.0271	0.0145	0.0897	-0.0589	0.0432	-0.1442	0.1011	-0.0963	-0.1954	-0.1104	0.0607	-0.0307	-0.1053	-0.0798	0.1462	-0.0608	0.0457	-0.125	-0.1061	0.15	0.0232	0.0899	0.1983	0.0328	0.012	-0.0547	0.0359
Ruia5	0.0575	0.0839	-0.0006	-0.0253		-0.0321	-0.0755	0.0018	-0.1023	-0.0203	-0.0678	0.0617	-0.1042	-0.0562	-0.0359	-0.0042	-0.1003	-0.0398	0.0134	0.0075	-0.1405	-0.0453	0.1026	-0.0439	-0.0628	-0.0547	-0.078	-0.0772	0.0113	0.0334	0.0597	-0.0748	0.065	-0.0264	-0.0383	0.1565	0.0251	-0.0252	-0.0754	0.036	0.1177	-0.0339	0.0589	0.0942	-0.0169	0.0371	0.0476	-0.0818	-0.0225
Ruia6	-0.0476	-0.0212	0.1764	-0.0364	-0.0321		-0.0866	0.0221	-0.1134	0.0627	-0.1103	-0.1375	-0.1153	0.0581	-0.0156	-0.172	-0.08	-0.0195	0.0337	0.0278	-0.1516	0.0064	-0.0653	-0.0237	0.1142	0.1223	0.005	0.0685	0.157	0.0536	-0.0768	0.165	0.0853	0.0565	0.0133	0.2397	0.0767	0.0264	-0.1178	-0.0064	0.0439	-0.0449	0.1105	0.0831	0.0347	0.1201	0.0365	-0.0615	-0.0649
Ruia7	-0.0283	-0.1273	-0.0864	-0.0484	-0.0755	-0.0866		0.0727	0.188	-0.0748	0.0344	-0.0241	-0.0333	0.0774	0.035	0.0354	0.0334	-0.0002	0.1157	0.0157	-0.0069	0.1197	0.0167	0.027	-0.0859	0.0476	0.0243	0.1505	-0.0118	0.0416	0.0052	-0.0352	-0.0835	-0.0496	0.0639	-0.0137	-0.0294	0.0771	-0.0045	0.0443	0.0005	0.0057	-0.0897	-0.023	-0.0714	0.0453	-0.0069	0.0519	0.0798
Ruia8	-0.0764	0.0754	-0.0405	-0.0965	0.0018	0.0221	0.0727		0.0772	-0.0288	-0.1077	-0.0095	-0.1441	-0.0021	-0.1385	0.0186	-0.0148	-0.1424	-0.0578	0.0617	-0.0864	0.1029	0.094	0.0102	0.0227	0.1562	0.0703	0.0396	-0.0286	-0.0065	0.2392	-0.052	-0.163	0.0277	0.1099	0.1122	-0.0462	-0.1278	-0.1153	-0.0666	-0.0163	-0.1678	-0.0437	0.0857	-0.1195	-0.0655	-0.0864	0.0664	-0.0624
Ruia9	0.0389	0.034	0.0435	-0.1379	-0.1023	-0.1134	0.188	0.0772		0.0238	0.0703	0.0118	-0.1542	0.176	0.0082	0.0712	0.0692	-0.1838	0.0262	0.0203	-0.0337	0.1242	0.084	-0.0625	-0.05	0.1148	-0.0339	0.1236	-0.0387	0.0147	0.1038	-0.0307	-0.0163	-0.0137	0.1625	-0.1523	-0.213	0.0502	0	0.1428	-0.0263	0.0102	-0.0852	-0.1439	-0.0041	-0.0129	-0.0651	0.1818	0.0529
Ruia10	-0.0045	0.0533	0.0628	0.0381	-0.0203	0.0627	-0.0748	-0.0288	0.0238		-0.0358	-0.0003	-0.0408	-0.0241	-0.0665	-0.1916	0.0259	-0.0077	0.0455	-0.1172	0.0483	0.1122	0.0719	-0.0746	0.0006	-0.0853	-0.0145	0.0489	0.012	-0.0286	-0.0023	-0.1367	0.0971	-0.1511	0.0878	-0.0696	-0.0055	0.1323	-0.0433	-0.0259	0.0243	-0.0018	-0.0345	-0.0305	0.0779	0.1632	0.0483	-0.0497	-0.0218
Ruia11	-0.0207	-0.0569	-0.016	-0.0407	-0.0678	-0.1103	0.0344	-0.1077	0.0703	-0.0358		0.1717	0.0371	-0.1344	0.074	0.1684	0.0097	0.1328	-0.0334	0.0234	0.0635	-0.0921	-0.0069	0.1287	0.0158	-0.0388	-0.0307	-0.0927	-0.0355	-0.0762	-0.1125	0.0352	-0.0132	0.1149	0.0403	-0.0649	0.0723	-0.0093	0.1599	0.0206	-0.0232	-0.018	0.012	-0.0153	-0.0637	-0.0411	-0.0306	-0.0032	0.0561
Ruia12	-0.0165	-0.1469	0.0508	0.0888	0.0617	-0.1375	-0.0241	-0.0095	0.0118	-0.0003	0.1717		0.0099	-0.0675	0.0782	0.0785	-0.0802	0.2624	0.0021	-0.0978	0.0363	-0.0252	0.0285	0.0702	0.0513	0.0281	-0.0266	-0.1199	-0.1254	-0.1347	0.017	0.0707	-0.009	0.0877	0.1071	-0.0261	0.0765	0.0262	0.1327	0.0247	-0.0818	0.0489	-0.0779	-0.0425	-0.2163	-0.131	-0.0578	0.1264	0.0916
Ruia13	0.0057	-0.0933	-0.1151	0.1737	-0.1042	-0.1153	-0.0333	-0.1441	-0.1542	-0.0408	0.0371	0.0099		-0.1708	0.1003	0.0067	0.036	0.1905	-0.0384	-0.013	0.1525	-0.0031	-0.0433	-0.0017	-0.0206	-0.1379	-0.0044	-0.0977	-0.0092	-0.0185	-0.1489	-0.0953	-0.0496	0.0158	-0.1215	-0.0269	0.0986	-0.0144	0.1236	-0.1412	-0.0596	0.2278	-0.0557	-0.0203	0.088	0.0793	0.0271	0.0231	0.0197
Ruia14	-0.1031	-0.0453	0.121	-0.0605	-0.0562	0.0581	0.0774	-0.0021	0.176	-0.0241	-0.1344	-0.0675	-0.1708		0.0543	-0.0394	0.084	-0.0123	0.1663	0.0664	-0.0503	0.1703	-0.1207	-0.0164	0.0588	0.1609	0.0123	0.2324	0.0074	0.0295	0.0872	0.0468	0.0925	-0.1243	0.1773	-0.0939	-0.2609	0.065	-0.142	0.2516	-0.0429	-0.0691	-0.0077	0.0904	0.042	0.0019	-0.0503	0.0398	-0.1204
Ruia15	-0.0514	-0.0564	-0.0782	0.0539	-0.0359	-0.0156	0.035	-0.1385	0.0082	-0.0665	0.074	0.0782	0.1003	0.0543		-0.0818	0.0102	0.1961	0.0299	0.024	0.064	0.0025	-0.0064	-0.0588	-0.0777	0.0245	-0.0302	0.0333	-0.0977	-0.0129	-0.0493	-0.027	-0.0126	0.0527	0.1976	0.1587	-0.0525	-0.0715	0.0978	0.0838	-0.0853	0.0453	-0.0814	0.0166	0.0309	0.1476	0.064	-0.034	0.088
Ruia16	0.0116	0.038	-0.0151	-0.0712	-0.0042	-0.172	0.0354	0.0186	0.0712	-0.1916	0.1684	0.0785	0.0067	-0.0394	-0.0818		0.1047	-0.0543	-0.0638	0.0557	0.0644	0.0029	0.0567	0.0983	0.0794	0.1502	-0.0925	-0.0604	-0.1287	-0.1066	0.0452	0.0048	-0.1063	0.0844	-0.1156	-0.1907	-0.0208	-0.0397	0.0982	-0.0098	0.0404	0.077	-0.0184	-0.0457	-0.0941	-0.2909	-0.0923	0.0291	-0.0684
Ruia17	-0.0844	0.0987	-0.0485	-0.0105	-0.1003	-0.08	0.0334	-0.0148	0.0692	0.0259	0.0097	-0.0802	0.036	0.084	0.0102	0.1047		-0.0877	-0.0658	0.0537	0.1251	0.1263	-0.1021	-0.0918	0.0461	0.1169	-0.0004	0.0943	0.0261	-0.0145	-0.0509	-0.0913	0.0798	-0.0116	0.1646	-0.1754	-0.1482	-0.0731	0.0335	-0.0119	0.0071	0.1063	-0.0204	0.015	0.1233	-0.0108	0.0311	-0.0356	-0.039
Ruia18	-0.024	-0.217	-0.0507	0.1127	-0.0398	-0.0195	-0.0002	-0.1424	-0.1838	-0.0077	0.1328	0.2624	0.1905	-0.0123	0.1961	-0.0543	-0.0877		0.0887	-0.074	0.1229	-0.0014	-0.073	0.0627	0.0125	-0.1362	-0.0027	-0.0333	-0.1016	-0.0795	-0.0845	0.0318	-0.0165	0.0802	0.0683	-0.0005	0.163	0.0501	0.0626	-0.0141	-0.0265	0.1041	-0.0853	0.0441	-0.0984	-0.0444	-0.0339	-0.0065	0.0841
Ruia19	-0.0021	0.0243	0.0025	0.0719	0.0134	0.0337	0.1157	-0.0578	0.0262	0.0455	-0.0334	0.0021	-0.0384	0.1663	0.0299	-0.0638	-0.0658	0.0887		-0.0834	-0.0747	0.1146	0.0116	0.0219	-0.0597	-0.0516	-0.0435	0.2081	-0.111	0.0365	0.0001	-0.009	0.0367	-0.1801	0.0588	0.0354	-0.0972	0.166	-0.1036	0.1645	0.1208	-0.0308	-0.0007	-0.0281	0.0176	0.0402	-0.012	-0.0473	0.0433
Ruia20	-0.0394	0.0811	0.028	0.0033	0.0075	0.0278	0.0157	0.0617	0.0203	-0.1172	0.0234	-0.0978	-0.013	0.0664	0.024	0.0557	0.0537	-0.074	-0.0834		-0.0493	-0.0794	-0.057	-0.0781	-0.0342	0.0052	0.0133	-0.0173	0.1339	0.0305	-0.0058	0.0165	-0.0632	0.0962	-0.0411	-0.0197	-0.0404	-0.0594	0.0472	0.0959	0.0208	-0.068	0.056	0.0914	0.1057	0.0029	0.0134	-0.0219	0.0374
Ruia21	0.0007	-0.0042	-0.0574	0.1374	-0.1405	-0.1516	-0.0069	-0.0864	-0.0337	0.0483	0.0635	0.0363	0.1525	-0.0503	0.064	0.0644	0.1251	0.1229	-0.0747	-0.0493		-0.008	0.0144	0.0247	0.0685	-0.1115	-0.0093	-0.0086	-0.0142	-0.0548	-0.0912	-0.1002	0.0082	0.0108	-0.0011	-0.1707	0.0623	-0.0193	0.15	-0.1462	-0.0645	0.0974	-0.0606	0.0374	0.1144	-0.0511	0.0221	-0.0132	0.0148
Ruia22	-0.2175	-0.0657	-0.0248	-0.0495	-0.0453	0.0064	0.1197	0.1029	0.1242	0.1122	-0.0921	-0.0252	-0.0031	0.1703	0.0025	0.0029	0.1263	-0.0014	0.1146	-0.0794	-0.008		0.047	-0.1309	-0.0243	0.1405	-0.0082	0.212	-0.0757	-0.1476	0.0041	-0.1304	0.0094	-0.1761	0.2196	0.0533	-0.1246	0.1386	-0.0997	0.0431	-0.032	0.0673	-0.1535	-0.0868	-0.0411	0.1069	0.0547	-0.0433	-0.0467
Ruia23	0.0557	0.1134	-0.0024	-0.0271	0.1026	-0.0653	0.0167	0.094	0.084	0.0719	-0.0069	0.0285	-0.0433	-0.1207	-0.0064	0.0567	-0.1021	-0.073	0.0116	-0.057	0.0144	0.047		0.0169	-0.1273	-0.0878	-0.0171	-0.0163	-0.0532	-0.0625	0.1519	-0.1393	-0.0936	-0.0282	-0.0715	0.0166	-0.0394	0.0357	-0.0145	-0.0912	0.0845	-0.0043	-0.0684	-0.1271	-0.0187	0.0353	0.0144	0.0105	0.007
Ruia24	0.0346	-0.0958	0.0078	0.0145	-0.0439	-0.0237	0.027	0.0102	-0.0625	-0.0746	0.1287	0.0702	-0.0017	-0.0164	-0.0588	0.0983	-0.0918	0.0627	0.0219	-0.0781	0.0247	-0.1309	0.0169		0.0397	0.1419	0.1186	-0.0374	-0.1684	-0.0523	0.0054	0.1845	0.0421	-0.0807	-0.1239	-0.0418	0.0649	-0.0168	0.0584	-0.0809	0.0007	0.0059	-0.1208	-0.0541	-0.1652	-0.1112	-0.1321	0.0834	-0.0768
Ruia25	-0.047	-0.0833	0.1771	0.0897	-0.0628	0.1142	-0.0859	0.0227	-0.05	0.0006	0.0158	0.0513	-0.0206	0.0588	-0.0777	0.0794	0.0461	0.0125	-0.0597	-0.0342	0.0685	-0.0243	-0.1273	0.0397		0.1544	-0.057	-0.0249	0.0636	-0.0711	-0.0448	0.0089	0.0859	-0.0055	0.0453	-0.0197	0.0147	-0.0356	-0.0231	-0.1311	-0.0809	0.0498	0.1111	0.1151	0.004	-0.0674	-0.0569	0.0332	-0.0956
Ruia26	-0.1643	-0.0124	0.0598	-0.0589	-0.0547	0.1223	0.0476	0.1562	0.1148	-0.0853	-0.0388	0.0281	-0.1379	0.1609	0.0245	0.1502	0.1169	-0.1362	-0.0516	0.0052	-0.1115	0.1405	-0.0878	0.1419	0.1544		-0.0176	0.1399	-0.1478	-0.1257	0.0887	0.1424	0.0627	0.0026	0.2102	0.0836	-0.1653	-0.1529	-0.0464	-0.029	-0.0727	0.0579	-0.0375	-0.0335	-0.176	-0.122	-0.1115	0.0727	-0.0562
Ruia27	-0.0308	-0.0044	0.0679	0.0432	-0.078	0.005	0.0243	0.0703	-0.0339	-0.0145	-0.0307	-0.0266	-0.0044	0.0123	-0.0302	-0.0925	-0.0004	-0.0027	-0.0435	0.0133	-0.0093	-0.0082	-0.0171	0.1186	-0.057	-0.0176		-0.0714	0.0484	-0.0236	-0.0599	0.1504	-0.0233	-0.0207	-0.0012	-0.0662	0.1249	0.106	-0.0696	0.1045	-0.002	-0.0281	0.0019	-0.0254	0.0516	0.0115	0.022	0.0181	0.0146
Ruia28	-0.03	0.0591	-0.0568	-0.1442	-0.0772	0.0685	0.1505	0.0396	0.1236	0.0489	-0.0927	-0.1199	-0.0977	0.2324	0.0333	-0.0604	0.0943	-0.0333	0.2081	-0.0173	-0.0086	0.212	-0.0163	-0.0374	-0.0249	0.1399	-0.0714		-0.0763	-0.0228	0.1602	-0.0369	-0.0853	-0.0826	0.1249	0.0469	-0.1879	0.0126	-0.0062	0.1366	0.0928	-0.0274	-0.1227	-0.056	-0.0417	-0.0191	0.0541	-0.0126	-0.016
Ruia29	-0.0356	0.0222	0.0944	0.1011	0.0113	0.157	-0.0118	-0.0286	-0.0387	0.012	-0.0355	-0.1254	-0.0092	0.0074	-0.0977	-0.1287	0.0261	-0.1016	-0.111	0.1339	-0.0142	-0.0757	-0.0532	-0.1684	0.0636	-0.1478	0.0484	-0.0763		0.0657	-0.0961	0.0202	0.0346	0.0999	-0.1001	-0.0141	0.0887	0.0384	-0.0431	-0.0257	-0.0068	-0.0329	0.1852	0.0952	0.2035	0.1007	0.0799	-0.0808	-0.0215
Ruia30	0.1432	0.0442	-0.103	-0.0963	0.0334	0.0536	0.0416	-0.0065	0.0147	-0.0286	-0.0762	-0.1347	-0.0185	0.0295	-0.0129	-0.1066	-0.0145	-0.0795	0.0365	0.0305	-0.0548	-0.1476	-0.0625	-0.0523	-0.0711	-0.1257	-0.0236	-0.0228	0.0657		0.0827	0.0737	0.088	-0.0347	0.0161	-0.003	-0.0146	-0.0022	-0.021	0.0591	0.0466	-0.0735	-0.0122	0.0232	0.1002	0.0288	0.0079	0.0667	0.0005
Ruia31	0.0755	0.196	-0.0453	-0.1954	0.0597	-0.0768	0.0052	0.2392	0.1038	-0.0023	-0.1125	0.017	-0.1489	0.0872	-0.0493	0.0452	-0.0509	-0.0845	0.0001	-0.0058	-0.0912	0.0041	0.1519	0.0054	-0.0448	0.0887	-0.0599	0.1602	-0.0961	0.0827		0.0059	-0.1678	0.0229	0.0737	-0.0512	-0.1764	-0.0699	-0.0888	0.054	0.0103	-0.0786	-0.1426	-0.1386	-0.187	-0.133	-0.1225	0.093	-0.0985
Ruia32	-0.0276	-0.0325	0.0397	-0.1104	-0.0748	0.165	-0.0352	-0.052	-0.0307	-0.1367	0.0352	0.0707	-0.0953	0.0468	-0.027	0.0048	-0.0913	0.0318	-0.009	0.0165	-0.1002	-0.1304	-0.1393	0.1845	0.0089	0.1424	0.1504	-0.0369	0.0202	0.0737	0.0059		0.0739	0.202	-0.0294	0.017	0.0967	-0.0163	0.0276	0.1077	-0.0301	-0.0876	0.0678	-0.0536	-0.1647	-0.1734	-0.0375	0.1153	0.0805
Ruia33	-0.0446	-0.0495	0.1481	0.0607	0.065	0.0853	-0.0835	-0.163	-0.0163	0.0971	-0.0132	-0.009	-0.0496	0.0925	-0.0126	-0.1063	0.0798	-0.0165	0.0367	-0.0632	0.0082	0.0094	-0.0936	0.0421	0.0859	0.0627	-0.0233	-0.0853	0.0346	0.088	-0.1678	0.0739		-0.1599	0.2358	-0.0828	-0.077	0.0608	-0.1148	-0.0347	0.0156	0.0521	0.0508	0.0548	0.1318	0.1231	-0.0232	0.0356	-0.0619
Ruia34	0.0207	0.1099	-0.0373	-0.0307	-0.0264	0.0565	-0.0496	0.0277	-0.0137	-0.1511	0.1149	0.0877	0.0158	-0.1243	0.0527	0.0844	-0.0116	0.0802	-0.1801	0.0962	0.0108	-0.1761	-0.0282	-0.0807	-0.0055	0.0026	-0.0207	-0.0826	0.0999	-0.0347	0.0229	0.202	-0.1599		-0.1378	0.0315	0.1451	-0.1247	0.17	-0.0007	0.0182	0.0234	0.0848	-0.0052	-0.085	-0.1878	-0.0205	0.0069	0.1288
Ruia35	-0.2106	-0.0274	0.0135	-0.1053	-0.0383	0.0133	0.0639	0.1099	0.1625	0.0878	0.0403	0.1071	-0.1215	0.1773	0.1976	-0.1156	0.1646	0.0683	0.0588	-0.0411	-0.0011	0.2196	-0.0715	-0.1239	0.0453	0.2102	-0.0012	0.1249	-0.1001	0.0161	0.0737	-0.0294	0.2358	-0.1378		-0.0295	-0.1803	-0.0425	-0.1241	0.0814	-0.0564	0.0115	-0.1152	0.0142	-0.0342	0.1765	-0.0011	0.0577	-0.0398
Ruia36	-0.099	-0.1157	-0.0798	-0.0798	0.1565	0.2397	-0.0137	0.1122	-0.1523	-0.0696	-0.0649	-0.0261	-0.0269	-0.0939	0.1587	-0.1907	-0.1754	-0.0005	0.0354	-0.0197	-0.1707	0.0533	0.0166	-0.0418	-0.0197	0.0836	-0.0662	0.0469	-0.0141	-0.003	-0.0512	0.017	-0.0828	0.0315	-0.0295		0.0452	-0.0901	-0.0256	-0.1498	-0.0124	-0.1613	0.0605	0.1181	-0.102	0.1775	0.0849	-0.1075	0.0132
Ruia37	0.0096	-0.1208	-0.0172	0.1462	0.0251	0.0767	-0.0294	-0.0462	-0.213	-0.0055	0.0723	0.0765	0.0986	-0.2609	-0.0525	-0.0208	-0.1482	0.163	-0.0972	-0.0404	0.0623	-0.1246	-0.0394	0.0649	0.0147	-0.1653	0.1249	-0.1879	0.0887	-0.0146	-0.1764	0.0967	-0.077	0.1451	-0.1803	0.0452		0.0522	0.0961	-0.106	-0.0557	0.0436	0.0423	0.0463	-0.0335	0.0205	0.0623	-0.067	0.1177
Ruia38	-0.0721	-0.1084	0.2147	-0.0608	-0.0252	0.0264	0.0771	-0.1278	0.0502	0.1323	-0.0093	0.0262	-0.0144	0.065	-0.0715	-0.0397	-0.0731	0.0501	0.166	-0.0594	-0.0193	0.1386	0.0357	-0.0168	-0.0356	-0.1529	0.106	0.0126	0.0384	-0.0022	-0.0699	-0.0163	0.0608	-0.1247	-0.0425	-0.0901	0.0522		-0.0482	0.1886	0.0194	0.056	-0.1021	-0.1294	0.0416	0.1269	0.0121	0.0081	0.0047
Ruia39	0.0345	-0.0332	-0.1177	0.0457	-0.0754	-0.1178	-0.0045	-0.1153	0	-0.0433	0.1599	0.1327	0.1236	-0.142	0.0978	0.0982	0.0335	0.0626	-0.1036	0.0472	0.15	-0.0997	-0.0145	0.0584	-0.0231	-0.0464	-0.0696	-0.0062	-0.0431	-0.021	-0.0888	0.0276	-0.1148	0.17	-0.1241	-0.0256	0.0961	-0.0482		-0.0497	-0.0621	0.0372	-0.0896	-0.0229	-0.0086	-0.08	0.1186	0.052	0.1426
Ruia40	0.0519	0.0783	0.0878	-0.125	0.036	-0.0064	0.0443	-0.0666	0.1428	-0.0259	0.0206	0.0247	-0.1412	0.2516	0.0838	-0.0098	-0.0119	-0.0141	0.1645	0.0959	-0.1462	0.0431	-0.0912	-0.0809	-0.1311	-0.029	0.1045	0.1366	-0.0257	0.0591	0.054	0.1077	-0.0347	-0.0007	0.0814	-0.1498	-0.106	0.1886	-0.0497		0.0807	-0.0395	-0.0408	-0.0682	0.0088	-0.0626	-0.0208	0.0066	0.0659
Ruia41	0.1335	0.1599	-0.0187	-0.1061	0.1177	0.0439	0.0005	-0.0163	-0.0263	0.0243	-0.0232	-0.0818	-0.0596	-0.0429	-0.0853	0.0404	0.0071	-0.0265	0.1208	0.0208	-0.0645	-0.032	0.0845	0.0007	-0.0809	-0.0727	-0.002	0.0928	-0.0068	0.0466	0.0103	-0.0301	0.0156	0.0182	-0.0564	-0.0124	-0.0557	0.0194	-0.0621	0.0807		0.0108	0.0721	0.0448	0.0591	0.019	0.0609	-0.0371	-0.0092
Ruia42	-0.018	-0.023	0.0493	0.15	-0.0339	-0.0449	0.0057	-0.1678	0.0102	-0.0018	-0.018	0.0489	0.2278	-0.0691	0.0453	0.077	0.1063	0.1041	-0.0308	-0.068	0.0974	0.0673	-0.0043	0.0059	0.0498	0.0579	-0.0281	-0.0274	-0.0329	-0.0735	-0.0786	-0.0876	0.0521	0.0234	0.0115	-0.1613	0.0436	0.056	0.0372	-0.0395	0.0108		-0.1107	-0.1694	0.033	0.0242	-0.0593	0.0621	0.0587
Ruia43	0.0747	0.0384	0.0793	0.0232	0.0589	0.1105	-0.0897	-0.0437	-0.0852	-0.0345	0.012	-0.0779	-0.0557	-0.0077	-0.0814	-0.0184	-0.0204	-0.0853	-0.0007	0.056	-0.0606	-0.1535	-0.0684	-0.1208	0.1111	-0.0375	0.0019	-0.1227	0.1852	-0.0122	-0.1426	0.0678	0.0508	0.0848	-0.1152	0.0605	0.0423	-0.1021	-0.0896	-0.0408	0.0721	-0.1107		0.2054	0.0943	0.0229	0.0334	-0.0959	0.026
Ruia44	-0.0154	-0.083	0.0206	0.0899	0.0942	0.0831	-0.023	0.0857	-0.1439	-0.0305	-0.0153	-0.0425	-0.0203	0.0904	0.0166	-0.0457	0.015	0.0441	-0.0281	0.0914	0.0374	-0.0868	-0.1271	-0.0541	0.1151	-0.0335	-0.0254	-0.056	0.0952	0.0232	-0.1386	-0.0536	0.0548	-0.0052	0.0142	0.1181	0.0463	-0.1294	-0.0229	-0.0682	0.0448	-0.1694	0.2054		0.1297	0.0896	0.0688	-0.0606	-0.064
Ruia45	0.0303	0.1194	0.0662	0.1983	-0.0169	0.0347	-0.0714	-0.1195	-0.0041	0.0779	-0.0637	-0.2163	0.088	0.042	0.0309	-0.0941	0.1233	-0.0984	0.0176	0.1057	0.1144	-0.0411	-0.0187	-0.1652	0.004	-0.176	0.0516	-0.0417	0.2035	0.1002	-0.187	-0.1647	0.1318	-0.085	-0.0342	-0.102	-0.0335	0.0416	-0.0086	0.0088	0.0591	0.033	0.0943	0.1297		0.1353	0.1144	-0.109	-0.0497
Ruia46	-0.1665	-0.1088	0.0262	0.0328	0.0371	0.1201	0.0453	-0.0655	-0.0129	0.1632	-0.0411	-0.131	0.0793	0.0019	0.1476	-0.2909	-0.0108	-0.0444	0.0402	0.0029	-0.0511	0.1069	0.0353	-0.1112	-0.0674	-0.122	0.0115	-0.0191	0.1007	0.0288	-0.133	-0.1734	0.1231	-0.1878	0.1765	0.1775	0.0205	0.1269	-0.08	-0.0626	0.019	0.0242	0.0229	0.0896	0.1353		0.1997	-0.055	0.0043
Ruia47	-0.0306	-0.0042	-0.0887	0.012	0.0476	0.0365	-0.0069	-0.0864	-0.0651	0.0483	-0.0306	-0.0578	0.0271	-0.0503	0.064	-0.0923	0.0311	-0.0339	-0.012	0.0134	0.0221	0.0547	0.0144	-0.1321	-0.0569	-0.1115	0.022	0.0541	0.0799	0.0079	-0.1225	-0.0375	-0.0232	-0.0205	-0.0011	0.0849	0.0623	0.0121	0.1186	-0.0208	0.0609	-0.0593	0.0334	0.0688	0.1144	0.1997		-0.0759	0.0461
Ruia48	0.0595	-0.1022	0.0327	-0.0547	-0.0818	-0.0615	0.0519	0.0664	0.1818	-0.0497	-0.0032	0.1264	0.0231	0.0398	-0.034	0.0291	-0.0356	-0.0065	-0.0473	-0.0219	-0.0132	-0.0433	0.0105	0.0834	0.0332	0.0727	0.0181	-0.0126	-0.0808	0.0667	0.093	0.1153	0.0356	0.0069	0.0577	-0.1075	-0.067	0.0081	0.052	0.0066	-0.0371	0.0621	-0.0959	-0.0606	-0.109	-0.055	-0.0759		0.1049
Ruia49	0.0247	-0.0116	-0.0648	0.0359	-0.0225	-0.0649	0.0798	-0.0624	0.0529	-0.0218	0.0561	0.0916	0.0197	-0.1204	0.088	-0.0684	-0.039	0.0841	0.0433	0.0374	0.0148	-0.0467	0.007	-0.0768	-0.0956	-0.0562	0.0146	-0.016	-0.0215	0.0005	-0.0985	0.0805	-0.0619	0.1288	-0.0398	0.0132	0.1177	0.0047	0.1426	0.0659	-0.0092	0.0587	0.026	-0.064	-0.0497	0.0043	0.0461	0.1049
Ruia50	0.055	0.0814	-0.0658	-0.0592	-0.0236	-0.1287	-0.0153	0.1873	0.0832	-0.0542	0.1177	0.1846	-0.0127	-0.0901	0.0869	0.1814	-0.0715	0.0517	-0.1145	0.099	0.0137	-0.0792	0.1	-0.0465	-0.034	0.0368	-0.1119	-0.0171	-0.054	-0.0632	0.2139	-0.0146	-0.2511	0.1905	-0.0095	-0.0555	-0.0402	-0.1218	0.1415	0.0648	-0.0416	-0.0991	-0.0377	-0.0337	-0.1448	-0.2163	-0.049	0.0097	-0.025
Ruia51	-0.0062	0.0516	-0.0016	0.0051	-0.0847	-0.0017	-0.0765	0.0008	0.0221	0.0414	0.0252	-0.002	-0.0112	0.0368	0.0258	0.0889	0.0555	0.0219	-0.0502	-0.0248	0.0779	0.0791	0.0075	-0.0136	0.0616	0.1324	0.0151	0.0159	-0.0524	-0.1557	-0.0354	0.0183	-0.0301	0.0666	-0.008	-0.0094	-0.0073	-0.0262	0.0177	-0.0277	-0.0401	-0.0035	0.0579	-0.0008	-0.0179	-0.0893	-0.0161	-0.0514	0.0079
Ruia52	-0.021	0.0367	-0.1105	0.0843	-0.0055	-0.142	0.0341	-0.0768	0.0386	0.0579	0.0731	0.0459	0.1307	-0.1034	0.105	0.0427	-0.0221	0.0697	0.1543	-0.0397	0.0631	0.0956	0.1181	-0.0598	-0.1413	-0.0705	-0.0938	0.0323	-0.0986	-0.0765	0.0438	-0.1533	-0.1076	-0.0109	0.0085	-0.012	0.0092	0.053	0.0341	0.0515	-0.0236	0.107	-0.0824	-0.1724	-0.0327	0.0526	-0.031	-0.0976	0.0557
Ruia53	-0.0252	0.0326	0.1048	-0.0453	-0.0724	0.042	-0.0328	0.0758	0.1285	0.0224	-0.0878	-0.021	-0.1242	0.2059	-0.0873	0.0698	0.0992	-0.1225	-0.0379	0.0502	-0.0351	-0.0026	-0.0742	-0.0012	0.1053	0.1761	-0.0666	0.0909	-0.0087	-0.018	0.071	0.0933	0.1077	0.0163	0.0671	-0.0922	-0.1517	-0.0452	-0.0327	0.016	0.0036	0.0088	0.0702	0.0115	-0.0055	-0.0143	-0.0665	0.1177	-0.0425
Ruia54	0.0672	-0.0005	-0.0536	0.1098	-0.0114	-0.0224	-0.0658	-0.0512	0.0014	-0.0106	0.0045	0.0714	0.1563	-0.1092	0.1618	0.0055	-0.0592	0.0639	-0.0709	-0.0142	0.0886	-0.0983	0.0809	-0.0656	-0.0531	-0.0764	-0.0683	-0.1302	-0.0104	-0.0824	-0.056	-0.0338	-0.0507	0.14	-0.06	0.0477	0.0975	-0.1096	0.091	-0.111	-0.0608	0.1012	0.0685	0.0098	0.0241	0.0781	-0.0054	0.0533	0.1126
Ruia55	0.0119	0.1011	-0.0461	0.0232	-0.0039	-0.0463	-0.0897	-0.0124	-0.0852	-0.0659	-0.0507	0.0475	0.0697	-0.0077	-0.0188	0.0443	0.0736	0.04	-0.1262	0.056	0.0961	0.0032	-0.0057	0.0359	0.0484	0.0252	0.0019	0.034	0.0284	-0.1062	0.0141	0.0678	-0.0746	0.1475	-0.1152	0.0648	0.0109	-0.1021	0.0985	-0.1349	0.0094	0.046	0.0133	-0.0454	-0.0311	-0.1339	0.0334	-0.0019	-0.0053
Ruia56	-0.0471	-0.0207	0.0202	-0.0359	0.0311	-0.0427	0.0393	0.1166	0.1065	-0.0622	-0.0157	0.1138	-0.1148	0.1213	0.0475	0.0479	-0.0481	-0.019	-0.0285	0.0283	-0.057	-0.0245	0.0293	0.0395	-0.0107	0.1228	-0.0572	-0.0564	-0.062	-0.0086	0.1118	0.1027	0.0858	0.1197	0.0451	0.046	-0.0482	-0.0044	0.0081	0.0254	-0.081	-0.0444	-0.0144	-0.0104	-0.1215	-0.0048	-0.0884	0.1271	0.061
Ruia57	0.1316	0.0326	0.1362	0.0801	0.0844	0.1047	-0.0641	0.0132	-0.0596	0.1165	-0.1505	-0.115	-0.0301	-0.0135	-0.0559	-0.1809	-0.0575	-0.0598	0.0248	-0.0124	-0.0037	-0.0339	0.0512	-0.0953	0.0113	-0.1687	0.0902	-0.0345	0.1167	0.1074	-0.023	-0.0947	0.0764	-0.1404	-0.0269	0.0303	0.0365	0.0802	-0.1267	0.0161	0.0977	-0.0538	0.0702	0.1369	0.1826	0.1425	0.059	-0.039	-0.0425
Ruia58	-0.0136	-0.1753	-0.0403	0.1231	-0.0294	0.0222	0.0415	-0.0693	-0.0794	0.0026	0.1432	-0.0407	0.0755	-0.0646	-0.013	0.0187	-0.046	0.0458	0.005	-0.0636	0.0705	-0.0223	-0.0312	0.1358	0.0856	-0.0317	0.039	-0.0543	0.0342	-0.0378	-0.1995	-0.0205	0.0252	-0.0975	-0.1094	0.0947	0.1107	-0.0336	0.0729	-0.1605	-0.0161	-0.0736	0.0818	0.1799	0.0688	0.06	0.1019	-0.0275	-0.0309
Ruia59	0.0155	0.1046	-0.168	-0.0986	0.031	-0.1054	-0.0861	-0.0716	-0.0189	0.0318	0.235	0.1451	0.1359	-0.1609	0.1415	0.0792	0.0458	0.1376	-0.0286	-0.0972	0.0683	0.0381	0.0919	0.0395	-0.0421	0.0287	-0.12	0.0062	-0.1248	-0.04	0.049	-0.0227	0.023	0.057	0.1391	0.0546	-0.0796	-0.1613	0.102	-0.1	0.013	0.0182	-0.0458	-0.1359	-0.0902	-0.0363	0.0369	-0.0924	-0.0645
Ruia60	-0.0311	-0.0988	0.0675	-0.0826	-0.047	-0.0267	0.0553	-0.0242	0.0912	-0.0149	0.0943	0.0044	0.0266	-0.0195	0.0322	0.0326	-0.0322	-0.0031	-0.0125	-0.0184	-0.0097	0.0228	0.0139	-0.0072	0.0053	-0.0493	-0.0412	-0.0718	0.048	0.0388	-0.029	-0.038	0.039	0.0103	-0.0016	0.0678	-0.0322	0.1683	-0.0073	-0.0213	-0.065	0.0029	0.0016	-0.0571	-0.0115	0.0738	-0.0724	0.0177	-0.0484
Ruia61	-0.0117	-0.048	0.0556	-0.0632	0.0665	0.0868	-0.0507	-0.0048	-0.1089	0.1613	-0.1057	-0.0075	-0.0167	0.0626	-0.1365	-0.1675	-0.1068	0.1104	0.0696	-0.0617	-0.0844	0.1049	0.002	0.0122	-0.038	-0.1239	0.1036	-0.0211	0.0361	-0.0045	-0.0096	0.0754	0.0271	-0.0957	-0.0762	0.0149	0.0499	0.1877	-0.1447	0.0922	0.0171	-0.0718	0.021	0.025	-0.0548	0.0305	0.0097	-0.057	-0.029
Ruia62	-0.0478	-0.0841	0.1136	0.0575	0.0304	0.1134	-0.024	-0.0095	-0.1136	0.1252	-0.1104	-0.0436	0.0726	0.0266	-0.0785	-0.1722	-0.0802	0.043	0.0649	-0.0351	-0.0264	0.1316	-0.0027	-0.0552	-0.0113	-0.1286	0.0675	0.0056	0.0941	-0.0406	-0.077	-0.0233	0.0224	-0.1317	-0.0496	0.0085	0.0765	0.1516	-0.118	0.0875	-0.019	-0.0138	0.0163	0.0516	0.0346	0.0885	0.0363	-0.1244	-0.0337
Ruia63	0.0208	0.1412	-0.0373	-0.0934	0.0676	0.0252	0.0445	0.2472	-0.0137	-0.0884	-0.1359	-0.1004	-0.1096	0.0325	-0.1981	-0.0723	-0.0116	-0.1392	-0.0233	0.1589	-0.1459	-0.082	-0.0596	0.0134	-0.0055	0.0026	0.1048	0.0115	0.1313	0.1847	0.2111	0.108	-0.0658	0.0309	-0.0437	-0.0154	-0.0116	-0.0306	-0.1121	0.062	0.0182	-0.1019	0.0221	-0.0366	-0.0223	-0.0937	-0.0518	0.0383	-0.0279
Ruia64	0.1436	0.0132	-0.134	0.0294	0.1591	-0.0714	-0.0835	-0.0062	-0.2357	-0.091	-0.0445	-0.009	0.1072	-0.1896	0.0501	0.0505	-0.0456	0.1089	-0.0259	-0.0318	-0.0231	-0.1473	0.0005	0.1048	-0.0708	-0.0313	0.1022	-0.1166	-0.1221	0.0881	-0.011	-0.0201	-0.0057	-0.0344	-0.0777	0.1237	0.0798	-0.1273	-0.0207	-0.066	0.2037	-0.0105	0.0822	0.1489	0.0065	-0.0023	0.0396	0.0043	0.0322
Ruia65	0.2086	0.1096	-0.163	0.0004	0.13	-0.1005	-0.0498	-0.0352	-0.1707	-0.0573	0.0205	-0.0694	0.0469	-0.1246	0.0211	0.0528	-0.0432	0.0799	0.1018	-0.0609	0.0106	-0.1764	-0.0599	0.1385	-0.0058	-0.0917	-0.0523	-0.0202	-0.1198	0.1217	-0.04	0.0136	0.028	-0.0008	-0.1067	0.0256	0.0194	-0.1563	-0.0184	0.0617	0.206	-0.0395	0.0532	0.0885	0.0088	-0.1253	-0.0208	-0.1188	0.0032
Ruia66	-0.0779	-0.0515	-0.136	0.0274	-0.0624	0.0206	0.0712	-0.165	-0.081	0.001	0.0789	-0.0737	0.1366	-0.0662	0.1422	-0.0142	0.1092	0.1069	0.0348	-0.0025	0.1003	0.1015	-0.0955	-0.0226	-0.0728	-0.0647	0.0061	0.0695	-0.0301	0.0547	-0.2011	-0.0534	-0.0077	-0.0364	0.0144	0.0537	0.1405	0.0588	0.134	0.026	-0.0177	0.0815	-0.1079	0.0215	0.0672	0.1211	0.1316	-0.0918	0.0929
Ruia67	0.0535	0.0799	0.0581	-0.0607	-0.0564	-0.0048	0.0459	0.2172	0.0817	-0.0243	-0.1032	0.0577	-0.0769	0.0651	-0.04	-0.0396	-0.0729	-0.0752	-0.0846	0.0348	0.0122	-0.0807	0.0672	0.0774	-0.0041	0.0353	0.0748	0.0442	0.0072	-0.002	0.2124	0.0779	-0.1585	0.0949	-0.0424	0.017	-0.0416	-0.0292	0.046	-0.0307	-0.0118	-0.1006	-0.0392	-0.0039	-0.0836	-0.061	-0.0191	0.1337	-0.0265
Ruia68	-0.0039	0.0852	0.0948	-0.0867	-0.0197	0.0633	-0.0115	0.0972	-0.007	0.0124	0.0902	-0.031	-0.0715	-0.0862	-0.16	0.0912	-0.0049	-0.0698	-0.0166	0.0402	-0.0451	-0.0753	0.0412	-0.0426	0.0639	-0.0847	0.0488	-0.0132	0.138	0.066	0.1237	-0.0108	-0.0904	0.0376	-0.0684	-0.0645	0.0891	0.1015	-0.0427	0.0374	-0.0064	-0.0639	0.0602	-0.0612	0.0158	-0.0556	-0.0451	-0.0491	-0.0525
Ruia69	-0.0241	0.0337	0.1059	-0.0442	-0.0086	-0.0197	-0.0317	0.0769	0.0355	-0.1019	0.1014	0.0742	-0.0604	-0.0438	-0.1175	0.2277	0.0376	-0.0901	-0.1622	0.114	-0.034	-0.0955	-0.0417	-0.0001	0.2005	0.1459	-0.0655	-0.0648	0.0551	-0.1109	0.0721	0.0944	-0.0793	0.2368	-0.0886	-0.0269	0.0062	-0.0755	0.0311	-0.0769	-0.0266	-0.0214	0.134	0.0126	-0.1298	-0.1699	-0.0654	0.0561	-0.0101
Ruia70	0.013	-0.1487	-0.0764	-0.0071	-0.0341	-0.1393	0.0681	-0.0427	0.0099	0.0606	0.0758	0.1426	0.1335	-0.038	0.1077	-0.0487	-0.0507	0.2292	0.1257	-0.1624	0.0658	0.1297	0.0267	0.0997	-0.0446	-0.0365	0.0343	0.0351	-0.1899	-0.0425	0.0779	-0.0879	0.0205	-0.1963	0.1994	-0.0384	-0.0194	0.0557	-0.0258	0.0229	-0.0836	0.0784	-0.1737	-0.1697	-0.1241	-0.0074	-0.0596	0.0305	-0.0356
Ruia71	0.0106	-0.057	-0.0474	-0.1348	-0.0052	-0.173	0.0657	0.0803	0.1016	-0.1612	0.1675	0.1403	-0.0257	-0.009	-0.0514	0.3565	0.1037	0.0387	-0.1275	0.0547	0.0007	-0.0294	0.0244	0.16	0.0158	0.1493	-0.0621	-0.03	-0.1296	-0.1076	0.1069	0.0351	-0.1386	0.1148	-0.0852	-0.1007	-0.0218	-0.0407	0.1285	-0.0422	-0.0232	0.0133	-0.0821	-0.0154	-0.2205	-0.1979	-0.0933	0.1222	-0.0067
Ruia72	0.003	0.0921	0.039	-0.0171	0.0499	0.0388	-0.0046	0.0414	-0.0001	0.082	-0.1537	-0.1182	-0.0646	0.0461	-0.2158	-0.09	0.0334	-0.157	0.053	-0.0156	-0.0069	0.0884	0.0167	-0.0357	0.0708	-0.0465	-0.0384	0.1191	0.1449	0.0729	0.0993	-0.0038	0.0419	-0.0809	-0.0928	-0.0137	-0.0294	0.0771	-0.0672	-0.0498	0.0318	0.0057	0.0044	-0.0857	0.054	-0.0174	0.0245	-0.0422	-0.0456
Ruia73	0.0053	0.063	0.0412	-0.1089	-0.1046	0.0097	0.0604	0.1377	0.0649	-0.0098	0.068	-0.0846	-0.0624	0.0483	-0.1195	0.1317	0.0356	-0.0607	0.0866	0.0493	0.0267	0.0592	0.0503	0.0606	0.0104	-0.0129	0.0579	0.09	-0.0096	0.0125	0.0701	-0.0643	-0.0813	-0.0787	0.0035	-0.1442	-0.0585	0.1107	-0.0649	0.1405	0.0968	-0.0548	-0.0247	-0.0207	0.0249	-0.0779	-0.0673	-0.0086	-0.0434
Ruia74	0.0044	-0.0005	0.1031	-0.047	0.0826	-0.0852	0.0595	-0.0827	0.1581	-0.0107	-0.0269	-0.0227	-0.0633	0.0788	-0.0577	0.0368	-0.0593	-0.0929	0.1171	0.0171	-0.0682	0.0897	0.0808	-0.0343	-0.0532	-0.0451	0.0257	0.0264	-0.0105	0.0116	0.0379	-0.0025	0.0432	-0.0795	-0.0287	0.014	-0.0594	0.1725	-0.0658	0.1083	0.1273	0.0698	-0.0256	-0.1156	0.0241	0.0467	-0.0055	0.1159	0.0498
Ruia75	-0.2148	-0.0316	-0.0534	-0.0468	0.0202	-0.0536	0.1538	-0.051	0.033	-0.0418	0.0048	0.0089	0.0311	-0.015	0.0367	0.1624	0.1291	-0.0299	0.0233	0.0488	0.0261	0.1841	0.0811	-0.0967	-0.1156	0.0179	-0.0367	0.0581	0.0212	0.0119	0.0069	-0.0022	-0.0192	-0.0165	0.097	-0.0239	0.035	0.1101	0.0285	-0.0168	-0.0606	0.1014	-0.1194	-0.1781	-0.0384	0.0783	0.0575	-0.0719	0.0187
Ruia76	0.0533	-0.0143	-0.1615	0.1273	0.0375	-0.099	-0.017	-0.1278	-0.1379	0.0382	0.1474	0.0889	0.1738	-0.2172	0.1166	-0.0084	-0.0104	0.2068	-0.0848	0.066	0.1375	-0.0495	0.067	-0.0168	-0.1297	-0.2156	-0.0821	-0.0187	0.0071	-0.0335	-0.0385	-0.1103	-0.1273	0.0321	-0.0739	-0.0482	0.1463	-0.1234	0.2026	-0.0622	-0.0433	0.0247	-0.0707	-0.0354	0.0103	-0.0298	0.1375	-0.1173	0.0674
Ruia77	0.0835	0.1099	-0.0059	-0.0933	-0.0264	-0.1001	-0.1122	0.0278	0.0491	0.0684	0.1149	0.1191	-0.0468	0.0011	-0.0413	0.0532	0.0512	-0.0138	-0.0232	-0.0605	0.0736	-0.0506	-0.0282	-0.0179	0.0573	-0.0287	-0.0206	-0.0198	-0.0254	-0.0033	0.0857	0.0453	-0.0031	0.0309	0.0817	-0.1063	-0.0743	-0.0619	0.0447	0.062	-0.0444	-0.1019	0.0535	0.0262	-0.0222	-0.1877	-0.0518	0.0069	-0.0592
Ruia78	0.0171	-0.0192	0.053	-0.0344	0.0012	0.0215	0.0408	0.1495	0.1394	-0.0294	-0.171	-0.0101	-0.1133	0.1541	-0.0764	0.0494	0.0161	-0.2056	-0.0897	0.0611	-0.0242	0.0397	0.0935	-0.0217	0.0222	0.093	0.007	0.0705	0.0649	-0.0698	0.1133	0.0102	-0.0695	-0.0042	-0.0788	0.0149	-0.0781	-0.0343	0.0096	-0.0671	-0.0482	-0.0743	0.0184	0.0224	-0.026	-0.0347	0.0385	0.16	-0.0002
Ruia79	-0.035	0.1169	-0.0303	0.1331	-0.0194	0.0009	0.0201	0.0347	-0.0067	-0.0187	-0.1289	-0.1561	0.0541	0.0081	0.0597	-0.034	0.1208	-0.1323	-0.1417	0.1659	0.0805	0.019	0.0101	-0.2304	-0.0612	-0.0531	0.0177	0.0184	0.1696	0.035	-0.0641	-0.1045	-0.0902	0.1006	-0.0681	-0.0158	0.0267	-0.055	0.0516	0.0063	-0.0061	0.0304	0.0291	0.0958	0.2042	0.07	0.1119	-0.0802	0.0731
Ruia80	0.0959	0.0596	-0.0876	0.0445	0.0174	-0.0564	-0.0371	-0.0225	-0.1266	-0.0132	0.0333	-0.0253	0.0596	-0.1432	-0.0915	0.0969	0.0636	-0.0014	-0.0108	-0.0481	0.0547	-0.0382	0.0156	0.1512	-0.0557	-0.0476	0.1172	-0.0701	-0.0443	0.0404	-0.0586	0.0577	0.0721	-0.0507	-0.0939	-0.1152	0.0635	-0.0181	0.0257	0.0118	0.0934	0.0046	-0.0281	-0.0241	0.0529	-0.1439	0.0233	-0.0433	-0.0154
Ruia81	-0.0299	-0.0035	-0.0253	0.0441	-0.1398	0.0686	0.0565	0.0084	0.0924	0.049	-0.0612	-0.1511	-0.0035	0.2326	0.0334	-0.0916	0.0318	0.0295	-0.0113	0.0455	0.0856	0.0554	0.0465	-0.1	-0.0248	-0.0794	-0.0086	0.1175	0.112	0.0086	0.0036	-0.0681	-0.0538	0.0429	-0.0003	-0.0559	-0.0623	-0.0499	-0.0374	-0.0514	0.0303	-0.0272	0.0655	0.0695	0.1152	0.1064	0.0542	-0.0124	-0.0159
Ruia82	-0.0593	-0.1896	0.0707	0.0774	0.113	0.0705	-0.0042	0.1044	-0.0624	0.051	0.0348	0.1017	-0.0329	-0.0476	-0.1214	-0.027	-0.123	0.0001	-0.1034	-0.0466	-0.0065	-0.0367	0.0171	0.0274	0.1339	-0.0774	-0.0694	-0.194	0.1139	-0.0521	-0.1198	-0.0348	-0.0205	0.0762	-0.1865	0.1506	0.1591	0.0461	0.0272	-0.1748	-0.1559	-0.1193	0.1301	0.2596	-0.0396	0.077	-0.0065	0.0209	0.0174
Ruia83	-0.0413	0.0165	0.026	-0.0614	-0.0257	0.0572	-0.0175	0.0598	0.1124	0.0377	0.0215	-0.1311	0.0165	0.0645	-0.072	0.0851	0.0204	-0.2326	-0.0226	-0.0599	-0.0198	0.0754	0.0665	0.014	0.1206	0.1287	-0.1767	0.0435	0.0379	0.0286	0.1177	-0.1735	-0.0338	-0.0939	-0.0117	0.0247	-0.1364	-0.0299	-0.0174	-0.1254	-0.1065	0.0241	0.0541	-0.0359	0.0097	0.0951	-0.0512	-0.0238	-0.184
Ruia84	-0.0379	-0.0742	-0.0647	0.036	-0.0537	-0.0962	0.1112	-0.0309	0.053	-0.053	0.0248	-0.0651	0.0512	0.0678	0.0254	0.0885	0.0551	-0.0098	-0.0193	0.0061	0.0462	0.1101	-0.0869	0.0487	-0.0328	0.038	0.0774	0.0155	-0.0528	-0.0307	-0.0984	-0.0134	-0.0618	-0.0278	-0.0397	-0.0858	0.0551	0.0675	0.0486	0.1287	-0.0405	0.0588	-0.0679	0.0615	0.0131	0.0044	0.0149	0.0109	0.0388
Ruia85	0.1284	-0.1274	-0.0551	-0.1112	0.0498	0.0074	-0.0674	-0.0841	-0.0628	-0.0122	0.0344	0.1639	0.0293	-0.0481	-0.0278	0.0353	-0.0294	0.1251	-0.0411	-0.1411	-0.007	-0.0371	0.0167	0.121	0.0394	-0.0152	-0.1012	-0.0377	-0.0746	0.0415	0.0365	0.0588	0.0731	-0.081	-0.0302	0.0401	-0.0922	-0.0484	0.0581	-0.0812	-0.0623	-0.0257	0.0043	-0.0857	-0.1341	-0.1742	-0.007	0.0831	-0.0771
Ruia86	0.0615	0.0879	0.0661	0.01	0.077	0.0659	-0.1029	-0.151	-0.067	0.015	-0.0638	-0.0911	-0.0375	-0.0522	-0.0319	-0.1256	-0.0649	-0.0358	0.0488	-0.0199	-0.1052	-0.1353	-0.0816	0.0227	-0.0275	0.012	0.1141	-0.1046	0.0153	0.0687	-0.1558	0.1487	0.1944	0.0089	-0.003	0.046	0.0604	0.0101	-0.1028	0.0087	0.1216	0.0328	0.1882	0.0041	0.0811	0.1038	0.0202	0.0163	0.1069
Ruia87	-0.0329	0.0248	0.0344	-0.1784	-0.0487	-0.0598	0.0535	-0.0573	0.2775	-0.048	0.0926	-0.0287	-0.0379	0.1669	0.1245	0.0308	0.0601	-0.1616	0.0484	-0.0202	-0.1369	0.1151	-0.1133	-0.1344	0.0035	0.137	0.0511	-0.0109	-0.0164	0.0683	0.032	0.0543	0.1	-0.0228	0.2788	-0.0773	-0.1594	0.1038	-0.1031	0.3218	-0.0982	0.0638	-0.0002	-0.153	-0.0133	0.0407	-0.0742	0.0473	-0.0189
Ruia88	-0.0308	0.027	-0.0575	-0.0822	-0.0466	0.005	0.087	0.0389	0.0915	0.0168	0.032	-0.0579	-0.0044	0.0122	0.1266	0.0956	0.1249	-0.1281	-0.0121	-0.0494	0.0847	0.0545	0.0456	-0.0382	0.037	0.1078	-0.1662	0.0853	-0.0457	0.0391	0.0968	-0.1631	-0.0233	-0.052	0.0928	0.0627	-0.1573	-0.0508	0.0558	-0.0523	-0.1274	0.0032	-0.0608	-0.0254	0.0202	0.0115	-0.0407	-0.076	-0.1108
Ruia89	-0.0505	0.1013	-0.0773	-0.0079	0.0904	-0.1401	0.0986	-0.0435	0.1031	-0.0343	-0.0505	-0.0777	0.0386	0.0552	0.0128	0.1386	0.1052	-0.0851	0.0935	0.0562	0.0023	0.1602	0.0572	-0.0579	-0.0768	0.0881	-0.0292	0.0342	-0.0967	0.0507	0.0144	-0.1514	0.0824	-0.1031	0.1044	-0.0943	-0.0829	0.0862	-0.0267	0.0534	0.0723	0.2343	-0.1432	-0.1706	0.0632	0.0231	-0.0291	-0.0017	0.0576
Ruia90	-0.0698	-0.0121	0.0915	-0.0272	0.0397	0.1541	-0.2028	0.0312	-0.1356	0.1032	0.0243	0.0598	-0.0121	0.0045	0.0562	-0.1629	-0.0709	0.0836	-0.1766	-0.0258	-0.0171	-0.0786	-0.0248	-0.0459	0.092	0.0061	0.0455	-0.1732	0.072	0.0314	0.0264	0.08	0.1571	0.0343	0.1478	0.1625	0.0545	-0.0272	-0.1087	-0.154	-0.1037	-0.1299	0.151	0.155	0.0125	0.1605	-0.0484	-0.0524	-0.1185
Ruia91	0.0587	0.1165	-0.0307	-0.0241	0.0116	0.0318	0.0198	0.1598	0.0243	0.075	-0.098	-0.1565	-0.0403	-0.0236	0.028	-0.1284	0.1204	-0.164	-0.0794	0.0401	-0.0766	0.0187	0.0097	-0.0427	-0.0929	0.0719	0.1114	0.0181	0.0125	0.0659	0.0609	-0.0735	0.0349	-0.0252	0.0883	0.1186	-0.0991	-0.0867	-0.1055	-0.0254	0.0562	-0.0953	-0.0026	0.0954	0.0784	0.1324	0.0175	-0.0492	-0.0526
Ruia92	-0.0113	-0.079	0.0246	-0.0001	-0.0899	0.1185	-0.0816	-0.1611	-0.0771	0.0363	0.0201	-0.1325	0.0464	0.0004	-0.0421	-0.1357	-0.0123	0.0168	-0.024	-0.0613	0.0101	-0.0201	-0.1544	0.044	0.0878	0.0019	0.0413	0.0421	0.0365	0.0586	-0.1659	0.1385	0.1216	-0.0639	-0.0131	0.0435	0.0817	0.0314	0.0125	-0.0328	0.0175	0.0227	0.0841	0.0567	0.071	0.0937	0.1042	-0.0252	0.0341
Ruia93	0.0011	-0.0039	-0.1197	-0.1131	0.0166	0.0369	0.1189	0.2275	0.0293	0.1114	-0.0616	0.0053	-0.1293	0.0127	-0.061	-0.092	-0.0626	-0.0022	0.1451	-0.143	-0.1029	0.055	0.0461	0.1504	-0.0252	0.171	-0.009	0.1485	-0.1392	0.165	0.2854	-0.0058	-0.0542	-0.1456	0.1247	0.0802	-0.0314	-0.0189	-0.1005	-0.0204	-0.0328	-0.059	-0.1857	-0.119	-0.1987	-0.0507	-0.1029	0.0185	-0.0476
Ruia94	0.0159	-0.0518	-0.0109	0.2466	-0.0313	0.0203	-0.0544	-0.0712	-0.1126	0.0948	-0.0468	0.0201	0.1363	-0.1292	0.0478	-0.0458	0.0149	0.1067	-0.1536	-0.0028	0.1313	-0.0242	0.0296	-0.0542	0.021	-0.065	0.0058	-0.0875	0.0637	-0.1023	-0.1387	-0.1164	-0.008	-0.0054	-0.0486	-0.079	0.1715	-0.1296	0.0711	-0.1937	-0.1121	0.1126	0.0799	-0.0101	0.0982	0.0268	0.1	-0.0921	0.0299
Ruia95	-0.0057	-0.1047	0.187	0.1623	0.0725	-0.0012	0.0181	-0.0301	0.0226	-0.0208	-0.0683	0.0612	-0.0107	0.0687	-0.0051	-0.0674	-0.1008	-0.0403	-0.0498	0.0384	-0.0156	-0.0458	0.0394	0.0496	-0.0006	-0.0238	0.1096	-0.0777	0.1048	-0.0925	-0.0349	0.0188	0.0018	-0.0583	-0.0702	-0.0751	0.0873	0.0683	0.0181	0.0355	-0.1023	0.0283	-0.0043	0.031	0.0453	0.0366	0.0471	0.0431	0.0084
Ruia96	0.238	0.045	-0.0082	0.0925	0.1281	-0.0083	-0.1458	-0.0058	-0.1099	0.0975	-0.0754	-0.0713	0.0136	-0.0951	-0.1689	0.0196	-0.0765	-0.016	0.0686	-0.1255	0.0087	-0.0842	0.1263	0.262	0.0237	-0.0936	-0.0542	-0.0848	-0.1217	0.0571	0.0521	-0.1137	0.1515	-0.2221	-0.1713	-0.1029	-0.0138	-0.0328	-0.0516	-0.0969	0.1414	0.0526	-0.0428	0.0239	0.0382	-0.0018	-0.054	0.0988	-0.0614
Ruia97	0.056	-0.043	-0.0961	0.0046	0.1656	-0.0022	0.0484	-0.0937	-0.0725	-0.1472	-0.0066	0.0289	0.0197	-0.089	0.0567	0.057	-0.1331	0.0528	0.1374	0.006	-0.0793	-0.0154	0.007	-0.0454	-0.0643	-0.0248	-0.0481	-0.016	-0.0529	0.0946	-0.0985	0.1119	0.0322	0.0661	-0.1025	0.2265	0.0863	0.0047	0.0485	0.0346	0.1162	-0.004	0.0574	0.03	-0.0184	-0.0584	0.0775	0.0422	0.1328
Ruia98	0.0413	0.0364	-0.1422	0.2093	0.0255	0.0771	-0.0917	0.0797	-0.2439	0.1203	-0.084	-0.0485	0.1618	-0.2291	-0.0834	-0.1771	-0.0537	0.0381	0.06	-0.04	0.0314	-0.0614	0.0237	0.1593	-0.0163	-0.0709	-0.0314	0.032	-0.0049	0.0172	-0.0192	-0.0282	-0.0139	-0.0426	-0.1486	0.1591	0.103	-0.1668	0.0338	-0.2309	0.0074	-0.0187	-0.0514	0.0153	-0.0017	0.0523	0.0314	-0.0666	-0.0073
Ruia99	-0.0457	-0.0193	0.1156	-0.0345	0.0638	-0.0413	0.0721	0.0866	0.0139	-0.1549	-0.0143	0.1152	-0.0821	0.0286	-0.0451	0.0807	-0.0468	0.0137	-0.0898	0.1237	-0.1184	-0.1172	-0.0634	0.0723	0.0534	0.1242	0.0696	0.0076	0.0334	-0.0385	0.1132	0.1982	-0.0696	0.1838	-0.0475	0.029	0.0472	0.0283	0.0095	0.0268	-0.0169	-0.0117	-0.0444	-0.0404	-0.1515	-0.1289	-0.0556	0.0971	0.0624
Ruia100	0.0524	-0.0152	0.0257	0.0637	-0.0261	0.0569	-0.0806	-0.0973	-0.1387	-0.0567	-0.0102	-0.0374	0.1102	-0.0926	0.0844	-0.072	-0.0426	0.0492	-0.117	0.0652	0.0425	-0.1444	-0.0593	-0.0803	-0.0051	-0.1538	0.0424	-0.1136	0.1003	-0.0031	-0.1335	0.0456	-0.0655	0.1253	-0.1688	0.113	0.1454	0.0011	0.0449	-0.0004	-0.0128	-0.0389	0.1792	0.1205	0.0721	0.0634	0.0425	-0.0555	0.0665
PAIRWISE SPATIAL AND GENETIC DISTANCES written in column form
Name i	Name j	N°i	N°j	Spatial dist	Pairwise KINSHIP coefficients (Loiselle et al., 1995)	ALL LOCI
Ruia1	Ruia1	1	1	inbreeding coef		0.041982
Ruia1	Ruia2	1	2	32.7911		0.16244
Ruia1	Ruia3	1	3	75.7286		-0.047461
Ruia1	Ruia4	1	4	110.943		-0.00946
Ruia1	Ruia5	1	5	165.334		0.057502
Ruia1	Ruia6	1	6	231.795		-0.047616
Ruia1	Ruia7	1	7	281.876		-0.028318
Ruia1	Ruia8	1	8	460.438		-0.076436
Ruia1	Ruia9	1	9	455.093		0.038895
Ruia1	Ruia10	1	10	527.618		-0.00447
Ruia1	Ruia11	1	11	688.059		-0.020655
Ruia1	Ruia12	1	12	448.599		-0.016509
Ruia1	Ruia13	1	13	438.537		0.005664
Ruia1	Ruia14	1	14	390.323		-0.10309
Ruia1	Ruia15	1	15	355.26		-0.051447
Ruia1	Ruia16	1	16	341.43		0.01163
Ruia1	Ruia17	1	17	327.779		-0.084435
Ruia1	Ruia18	1	18	451.251		-0.023983
Ruia1	Ruia19	1	19	290.785		-0.002082
Ruia1	Ruia20	1	20	258.954		-0.039357
Ruia1	Ruia21	1	21	368.466		0.000714
Ruia1	Ruia22	1	22	409.394		-0.21755
Ruia1	Ruia23	1	23	405.788		0.055691
Ruia1	Ruia24	1	24	413.892		0.034591
Ruia1	Ruia25	1	25	404.258		-0.046957
Ruia1	Ruia26	1	26	378.87		-0.164257
Ruia1	Ruia27	1	27	388.484		-0.030778
Ruia1	Ruia28	1	28	386.135		-0.030034
Ruia1	Ruia29	1	29	385.776		-0.035598
Ruia1	Ruia30	1	30	420.246		0.143237
Ruia1	Ruia31	1	31	233.77		0.075511
Ruia1	Ruia32	1	32	249.333		-0.027596
Ruia1	Ruia33	1	33	227.783		-0.044588
Ruia1	Ruia34	1	34	193.855		0.020747
Ruia1	Ruia35	1	35	229.672		-0.210602
Ruia1	Ruia36	1	36	210.746		-0.099017
Ruia1	Ruia37	1	37	198.503		0.009562
Ruia1	Ruia38	1	38	217.427		-0.072085
Ruia1	Ruia39	1	39	241.393		0.034471
Ruia1	Ruia40	1	40	245.543		0.051859
Ruia1	Ruia41	1	41	242.648		0.13349
Ruia1	Ruia42	1	42	253.471		-0.018039
Ruia1	Ruia43	1	43	291.546		0.074682
Ruia1	Ruia44	1	44	316.152		-0.015363
Ruia1	Ruia45	1	45	309.434		0.030288
Ruia1	Ruia46	1	46	329.977		-0.166537
Ruia1	Ruia47	1	47	329.357		-0.030633
Ruia1	Ruia48	1	48	311.496		0.059463
Ruia1	Ruia49	1	49	318.982		0.024683
Ruia1	Ruia50	1	50	357.127		0.05496
Ruia1	Ruia51	1	51	362.343		-0.006183
Ruia1	Ruia52	1	52	346.878		-0.021047
Ruia1	Ruia53	1	53	380.606		-0.025202
Ruia1	Ruia54	1	54	322.67		0.067177
Ruia1	Ruia55	1	55	319.861		0.01195
Ruia1	Ruia56	1	56	307.936		-0.047128
Ruia1	Ruia57	1	57	301.837		0.13159
Ruia1	Ruia58	1	58	307.929		-0.013606
Ruia1	Ruia59	1	59	264.847		0.015509
Ruia1	Ruia60	1	60	238.005		-0.031139
Ruia1	Ruia61	1	61	159.255		-0.011747
Ruia1	Ruia62	1	62	148.462		-0.047799
Ruia1	Ruia63	1	63	106.055		0.020778
Ruia1	Ruia64	1	64	107.712		0.143563
Ruia1	Ruia65	1	65	97.5517		0.208575
Ruia1	Ruia66	1	66	566.274		-0.077902
Ruia1	Ruia67	1	67	576.156		0.053471
Ruia1	Ruia68	1	68	592.339		-0.003874
Ruia1	Ruia69	1	69	594.112		-0.024103
Ruia1	Ruia70	1	70	623.868		0.013033
Ruia1	Ruia71	1	71	627.958		0.010645
Ruia1	Ruia72	1	72	621.959		0.003032
Ruia1	Ruia73	1	73	606.727		0.005268
Ruia1	Ruia74	1	74	601.554		0.00441
Ruia1	Ruia75	1	75	609.87		-0.21476
Ruia1	Ruia76	1	76	617.574		0.053322
Ruia1	Ruia77	1	77	630.287		0.08352
Ruia1	Ruia78	1	78	614.518		0.01707
Ruia1	Ruia79	1	79	631.602		-0.034952
Ruia1	Ruia80	1	80	616.675		0.095936
Ruia1	Ruia81	1	81	577.945		-0.029904
Ruia1	Ruia82	1	82	577.877		-0.059304
Ruia1	Ruia83	1	83	565.834		-0.04127
Ruia1	Ruia84	1	84	576.008		-0.037916
Ruia1	Ruia85	1	85	572.264		0.128351
Ruia1	Ruia86	1	86	593.067		0.061489
Ruia1	Ruia87	1	87	608.112		-0.032913
Ruia1	Ruia88	1	88	599.833		-0.030785
Ruia1	Ruia89	1	89	619.555		-0.05052
Ruia1	Ruia90	1	90	671.905		-0.069843
Ruia1	Ruia91	1	91	689.14		0.058734
Ruia1	Ruia92	1	92	708.586		-0.011325
Ruia1	Ruia93	1	93	719.765		0.001069
Ruia1	Ruia94	1	94	624.966		0.015867
Ruia1	Ruia95	1	95	635.682		-0.005695
Ruia1	Ruia96	1	96	648.994		0.238029
Ruia1	Ruia97	1	97	662.542		0.056033
Ruia1	Ruia98	1	98	645.199		0.041333
Ruia1	Ruia99	1	99	697.656		-0.045735
Ruia1	Ruia100	1	100	709.761		0.052442
Ruia2	Ruia2	2	2	inbreeding coef		-0.030604
Ruia2	Ruia3	2	3	43.8734		-0.052404
Ruia2	Ruia4	2	4	79.5387		-0.077104
Ruia2	Ruia5	2	5	152.393		0.083909
Ruia2	Ruia6	2	6	226.904		-0.021209
Ruia2	Ruia7	2	7	275.736		-0.127312
Ruia2	Ruia8	2	8	446.616		0.075372
Ruia2	Ruia9	2	9	440.662		0.033952
Ruia2	Ruia10	2	10	511.62		0.053288
Ruia2	Ruia11	2	11	674.159		-0.056948
Ruia2	Ruia12	2	12	428.165		-0.146853
Ruia2	Ruia13	2	13	418.241		-0.09333
Ruia2	Ruia14	2	14	367.902		-0.045333
Ruia2	Ruia15	2	15	331.531		-0.056391
Ruia2	Ruia16	2	16	323.482		0.038037
Ruia2	Ruia17	2	17	311.195		0.098723
Ruia2	Ruia18	2	18	439.694		-0.217027
Ruia2	Ruia19	2	19	273.234		0.024325
Ruia2	Ruia20	2	20	243.505		0.081101
Ruia2	Ruia21	2	21	341.581		-0.004229
Ruia2	Ruia22	2	22	384.996		-0.065742
Ruia2	Ruia23	2	23	379.499		0.113448
Ruia2	Ruia24	2	24	388.872		-0.095752
Ruia2	Ruia25	2	25	377.482		-0.08325
Ruia2	Ruia26	2	26	351.271		-0.01245
Ruia2	Ruia27	2	27	359.888		-0.004371
Ruia2	Ruia28	2	28	356.428		0.059073
Ruia2	Ruia29	2	29	358.398		0.022159
Ruia2	Ruia30	2	30	391.76		0.044244
Ruia2	Ruia31	2	31	251.679		0.195969
Ruia2	Ruia32	2	32	268.43		-0.032539
Ruia2	Ruia33	2	33	248.227		-0.049532
Ruia2	Ruia34	2	34	214.408		0.109854
Ruia2	Ruia35	2	35	254.215		-0.027444
Ruia2	Ruia36	2	36	238.671		-0.115656
Ruia2	Ruia37	2	37	224.807		-0.120782
Ruia2	Ruia38	2	38	246.912		-0.108378
Ruia2	Ruia39	2	39	269.612		-0.033172
Ruia2	Ruia40	2	40	270.2		0.078266
Ruia2	Ruia41	2	41	268.108		0.159897
Ruia2	Ruia42	2	42	277.021		-0.022982
Ruia2	Ruia43	2	43	313.127		0.038388
Ruia2	Ruia44	2	44	338.032		-0.083007
Ruia2	Ruia45	2	45	329.239		0.119395
Ruia2	Ruia46	2	46	353.031		-0.10878
Ruia2	Ruia47	2	47	353.782		-0.004226
Ruia2	Ruia48	2	48	338.441		-0.102232
Ruia2	Ruia49	2	49	344.168		-0.01161
Ruia2	Ruia50	2	50	383.055		0.081367
Ruia2	Ruia51	2	51	387.182		0.051574
Ruia2	Ruia52	2	52	369.952		0.03671
Ruia2	Ruia53	2	53	408.625		0.032555
Ruia2	Ruia54	2	54	350		-0.000467
Ruia2	Ruia55	2	55	348.723		0.101057
Ruia2	Ruia56	2	56	337.598		-0.020721
Ruia2	Ruia57	2	57	330.622		0.032596
Ruia2	Ruia58	2	58	335.36		-0.1753
Ruia2	Ruia59	2	59	293.783		0.104616
Ruia2	Ruia60	2	60	267.012		-0.098783
Ruia2	Ruia61	2	61	189.989		-0.04804
Ruia2	Ruia62	2	62	178.77		-0.084093
Ruia2	Ruia63	2	63	137.485		0.141236
Ruia2	Ruia64	2	64	138.118		0.013219
Ruia2	Ruia65	2	65	128.667		0.109582
Ruia2	Ruia66	2	66	537.983		-0.051495
Ruia2	Ruia67	2	67	547.499		0.079878
Ruia2	Ruia68	2	68	563.843		0.085233
Ruia2	Ruia69	2	69	564.679		0.033654
Ruia2	Ruia70	2	70	595.308		-0.148661
Ruia2	Ruia71	2	71	599.538		-0.056999
Ruia2	Ruia72	2	72	593.965		0.09214
Ruia2	Ruia73	2	73	579.264		0.063025
Ruia2	Ruia74	2	74	574.455		-0.000533
Ruia2	Ruia75	2	75	582.838		-0.031602
Ruia2	Ruia76	2	76	590.128		-0.014321
Ruia2	Ruia77	2	77	603.136		0.109927
Ruia2	Ruia78	2	78	588.349		-0.019223
Ruia2	Ruia79	2	79	605.677		0.116856
Ruia2	Ruia80	2	80	593.172		0.059643
Ruia2	Ruia81	2	81	553.133		-0.003497
Ruia2	Ruia82	2	82	548.603		-0.189648
Ruia2	Ruia83	2	83	535.87		0.016488
Ruia2	Ruia84	2	84	545.598		-0.07421
Ruia2	Ruia85	2	85	542.055		-0.127394
Ruia2	Ruia86	2	86	561.95		0.087896
Ruia2	Ruia87	2	87	577.442		0.024844
Ruia2	Ruia88	2	88	568.397		0.026972
Ruia2	Ruia89	2	89	588.313		0.101288
Ruia2	Ruia90	2	90	640.85		-0.012085
Ruia2	Ruia91	2	91	657.863		0.116491
Ruia2	Ruia92	2	92	676.721		-0.078969
Ruia2	Ruia93	2	93	687.604		-0.003874
Ruia2	Ruia94	2	94	592.685		-0.051777
Ruia2	Ruia95	2	95	603.524		-0.104689
Ruia2	Ruia96	2	96	616.648		0.044985
Ruia2	Ruia97	2	97	630.032		-0.042961
Ruia2	Ruia98	2	98	612.931		0.03639
Ruia2	Ruia99	2	99	665.097		-0.019328
Ruia2	Ruia100	2	100	677.302		-0.015202
Ruia3	Ruia3	3	3	inbreeding coef		0.051198
Ruia3	Ruia4	3	4	35.7095		0.057848
Ruia3	Ruia5	3	5	158.898		-0.00059
Ruia3	Ruia6	3	6	241.032		0.176443
Ruia3	Ruia7	3	7	287.103		-0.086411
Ruia3	Ruia8	3	8	445.005		-0.040478
Ruia3	Ruia9	3	9	438.181		0.043503
Ruia3	Ruia10	3	10	506.236		0.062838
Ruia3	Ruia11	3	11	671.216		-0.016047
Ruia3	Ruia12	3	12	416.154		0.050799
Ruia3	Ruia13	3	13	406.544		-0.115129
Ruia3	Ruia14	3	14	352.941		0.120969
Ruia3	Ruia15	3	15	314.547		-0.07819
Ruia3	Ruia16	3	16	316.764		-0.015113
Ruia3	Ruia17	3	17	306.87		-0.048477
Ruia3	Ruia18	3	18	441.471		-0.050725
Ruia3	Ruia19	3	19	268.047		0.002526
Ruia3	Ruia20	3	20	242.382		0.027951
Ruia3	Ruia21	3	21	318.173		-0.057379
Ruia3	Ruia22	3	22	366.199		-0.024841
Ruia3	Ruia23	3	23	357.011		-0.002402
Ruia3	Ruia24	3	24	368.843		0.007849
Ruia3	Ruia25	3	25	354.003		0.177102
Ruia3	Ruia26	3	26	326.238		0.059801
Ruia3	Ruia27	3	27	332.549		0.06788
Ruia3	Ruia28	3	28	326.443		-0.056777
Ruia3	Ruia29	3	29	333.791		0.09441
Ruia3	Ruia30	3	30	364.469		-0.102957
Ruia3	Ruia31	3	31	268.618		-0.045282
Ruia3	Ruia32	3	32	286.689		0.039712
Ruia3	Ruia33	3	33	268.734		0.14812
Ruia3	Ruia34	3	34	235.813		-0.037346
Ruia3	Ruia35	3	35	280.45		0.013457
Ruia3	Ruia36	3	36	270.202		-0.079818
Ruia3	Ruia37	3	37	254.072		-0.017181
Ruia3	Ruia38	3	38	280.898		0.214675
Ruia3	Ruia39	3	39	301.293		-0.117672
Ruia3	Ruia40	3	40	296.382		0.087817
Ruia3	Ruia41	3	41	295.513		-0.018653
Ruia3	Ruia42	3	42	301.485		0.049269
Ruia3	Ruia43	3	43	334.266		0.079289
Ruia3	Ruia44	3	44	359.334		0.020595
Ruia3	Ruia45	3	45	347.619		0.066246
Ruia3	Ruia46	3	46	375.935		0.026171
Ruia3	Ruia47	3	47	378.762		-0.088726
Ruia3	Ruia48	3	48	367.501		0.03272
Ruia3	Ruia49	3	49	370.401		-0.06476
Ruia3	Ruia50	3	50	410.186		-0.065834
Ruia3	Ruia51	3	51	412.562		-0.001575
Ruia3	Ruia52	3	52	392.745		-0.11049
Ruia3	Ruia53	3	53	439.088		0.104806
Ruia3	Ruia54	3	54	379.613		-0.053617
Ruia3	Ruia55	3	55	380.94		-0.046143
Ruia3	Ruia56	3	56	371.301		0.02018
Ruia3	Ruia57	3	57	362.805		0.136198
Ruia3	Ruia58	3	58	365.234		-0.040348
Ruia3	Ruia59	3	59	326.46		-0.167985
Ruia3	Ruia60	3	60	300.016		0.067519
Ruia3	Ruia61	3	61	226.68		0.055561
Ruia3	Ruia62	3	62	214.866		0.113559
Ruia3	Ruia63	3	63	176.038		-0.037314
Ruia3	Ruia64	3	64	175.012		-0.133981
Ruia3	Ruia65	3	65	172.516		-0.163019
Ruia3	Ruia66	3	66	510.493		-0.135995
Ruia3	Ruia67	3	67	519.18		0.058079
Ruia3	Ruia68	3	68	535.833		0.094784
Ruia3	Ruia69	3	69	534.554		0.105905
Ruia3	Ruia70	3	70	567.075		-0.07641
Ruia3	Ruia71	3	71	571.6		-0.047448
Ruia3	Ruia72	3	72	566.955		0.03899
Ruia3	Ruia73	3	73	553.408		0.041226
Ruia3	Ruia74	3	74	549.359		0.103068
Ruia3	Ruia75	3	75	557.852		-0.053401
Ruia3	Ruia76	3	76	564.272		-0.161521
Ruia3	Ruia77	3	77	577.85		-0.005923
Ruia3	Ruia78	3	78	565.069		0.053028
Ruia3	Ruia79	3	79	582.818		-0.030345
Ruia3	Ruia80	3	80	574.883		-0.087557
Ruia3	Ruia81	3	81	532.585		-0.025297
Ruia3	Ruia82	3	82	518.887		0.070704
Ruia3	Ruia83	3	83	504.549		0.026038
Ruia3	Ruia84	3	84	513.146		-0.064659
Ruia3	Ruia85	3	85	510.117		-0.055143
Ruia3	Ruia86	3	86	527.583		0.066097
Ruia3	Ruia87	3	87	544.256		0.034395
Ruia3	Ruia88	3	88	533.104		-0.057527
Ruia3	Ruia89	3	89	553.554		-0.077262
Ruia3	Ruia90	3	90	606.539		0.091516
Ruia3	Ruia91	3	91	622.912		-0.030709
Ruia3	Ruia92	3	92	639.974		0.024632
Ruia3	Ruia93	3	93	649.829		-0.119724
Ruia3	Ruia94	3	94	554.529		-0.010876
Ruia3	Ruia95	3	95	565.83		0.187014
Ruia3	Ruia96	3	96	578.207		-0.008165
Ruia3	Ruia97	3	97	590.847		-0.09611
Ruia3	Ruia98	3	98	574.807		-0.14216
Ruia3	Ruia99	3	99	625.647		0.115624
Ruia3	Ruia100	3	100	638.329		0.025699
Ruia4	Ruia4	4	4	inbreeding coef		0.252599
Ruia4	Ruia5	4	5	174.529		-0.025291
Ruia4	Ruia6	4	6	259.536		-0.036358
Ruia4	Ruia7	4	7	302.917		-0.048411
Ruia4	Ruia8	4	8	449.255		-0.096528
Ruia4	Ruia9	4	9	441.778		-0.137949
Ruia4	Ruia10	4	10	507.029		0.038138
Ruia4	Ruia11	4	11	673.323		-0.040747
Ruia4	Ruia12	4	12	411.979		0.088799
Ruia4	Ruia13	4	13	402.718		0.173672
Ruia4	Ruia14	4	14	346.794		-0.060482
Ruia4	Ruia15	4	15	307.065		0.053861
Ruia4	Ruia16	4	16	318.112		-0.071163
Ruia4	Ruia17	4	17	310.33		-0.010477
Ruia4	Ruia18	4	18	448.453		0.112676
Ruia4	Ruia19	4	19	271.459		0.071876
Ruia4	Ruia20	4	20	249.603		0.003251
Ruia4	Ruia21	4	21	304.735		0.137373
Ruia4	Ruia22	4	22	356.504		-0.049541
Ruia4	Ruia23	4	23	344.027		-0.027102
Ruia4	Ruia24	4	24	358.007		0.014499
Ruia4	Ruia25	4	25	340.124		0.089701
Ruia4	Ruia26	4	26	311.167		-0.058949
Ruia4	Ruia27	4	27	315.194		0.04318
Ruia4	Ruia28	4	28	306.539		-0.144177
Ruia4	Ruia29	4	29	319.046		0.10106
Ruia4	Ruia30	4	30	346.886		-0.096307
Ruia4	Ruia31	4	31	284.617		-0.195383
Ruia4	Ruia32	4	32	303.407		-0.110389
Ruia4	Ruia33	4	33	287.361		0.06072
Ruia4	Ruia34	4	34	255.609		-0.030696
Ruia4	Ruia35	4	35	303.084		-0.105294
Ruia4	Ruia36	4	36	296.706		-0.079818
Ruia4	Ruia37	4	37	279.144		0.14622
Ruia4	Ruia38	4	38	309.053		-0.060827
Ruia4	Ruia39	4	39	327.661		0.045729
Ruia4	Ruia40	4	40	318.815		-0.124984
Ruia4	Ruia41	4	41	318.842		-0.106054
Ruia4	Ruia42	4	42	322.612		0.14997
Ruia4	Ruia43	4	43	352.606		0.023239
Ruia4	Ruia44	4	44	377.581		0.089945
Ruia4	Ruia45	4	45	363.749		0.198296
Ruia4	Ruia46	4	46	395.272		0.032821
Ruia4	Ruia47	4	47	399.652		0.011975
Ruia4	Ruia48	4	48	391.526		-0.054681
Ruia4	Ruia49	4	49	392.288		0.03594
Ruia4	Ruia50	4	50	432.526		-0.059184
Ruia4	Ruia51	4	51	433.556		0.005075
Ruia4	Ruia52	4	52	411.883		0.084261
Ruia4	Ruia53	4	53	463.843		-0.045295
Ruia4	Ruia54	4	54	403.985		0.109784
Ruia4	Ruia55	4	55	407.259		0.023207
Ruia4	Ruia56	4	56	398.774		-0.03587
Ruia4	Ruia57	4	57	389.183		0.080147
Ruia4	Ruia58	4	58	389.879		0.123053
Ruia4	Ruia59	4	59	353.393		-0.098634
Ruia4	Ruia60	4	60	327.344		-0.082582
Ruia4	Ruia61	4	61	257.087		-0.063189
Ruia4	Ruia62	4	62	244.974		0.057509
Ruia4	Ruia63	4	63	208.061		-0.093365
Ruia4	Ruia64	4	64	206.029		0.02942
Ruia4	Ruia65	4	65	208.091		0.000382
Ruia4	Ruia66	4	66	491.924		0.027406
Ruia4	Ruia67	4	67	499.802		-0.060672
Ruia4	Ruia68	4	68	516.686		-0.086667
Ruia4	Ruia69	4	69	513.425		-0.044196
Ruia4	Ruia70	4	70	547.622		-0.00706
Ruia4	Ruia71	4	71	552.406		-0.134848
Ruia4	Ruia72	4	72	548.633		-0.01706
Ruia4	Ruia73	4	73	536.193		-0.108875
Ruia4	Ruia74	4	74	532.854		-0.047033
Ruia4	Ruia75	4	75	541.418		-0.046751
Ruia4	Ruia76	4	76	547.021		0.12728
Ruia4	Ruia77	4	77	561.076		-0.093324
Ruia4	Ruia78	4	78	550.158		-0.034373
Ruia4	Ruia79	4	79	568.224		0.133056
Ruia4	Ruia80	4	80	564.375		0.044494
Ruia4	Ruia81	4	81	520.252		0.044054
Ruia4	Ruia82	4	82	498.196		0.077354
Ruia4	Ruia83	4	83	482.377		-0.061362
Ruia4	Ruia84	4	84	489.855		0.036042
Ruia4	Ruia85	4	85	487.332		-0.111193
Ruia4	Ruia86	4	86	502.388		0.010046
Ruia4	Ruia87	4	87	520.17		-0.178406
Ruia4	Ruia88	4	88	506.983		-0.082228
Ruia4	Ruia89	4	89	527.914		-0.007912
Ruia4	Ruia90	4	90	581.232		-0.027235
Ruia4	Ruia91	4	91	596.955		-0.024059
Ruia4	Ruia92	4	92	612.236		-6.8e-05
Ruia4	Ruia93	4	93	621.059		-0.113074
Ruia4	Ruia94	4	94	525.497		0.246576
Ruia4	Ruia95	4	95	537.25		0.162313
Ruia4	Ruia96	4	96	548.851		0.092535
Ruia4	Ruia97	4	97	560.714		0.00459
Ruia4	Ruia98	4	98	545.778		0.209342
Ruia4	Ruia99	4	99	595.208		-0.034477
Ruia4	Ruia100	4	100	608.364		0.0637
Ruia5	Ruia5	5	5	inbreeding coef		-0.240479
Ruia5	Ruia6	5	6	85.8768		-0.032096
Ruia5	Ruia7	5	7	128.64		-0.075498
Ruia5	Ruia8	5	8	295.229		0.001785
Ruia5	Ruia9	5	9	289.773		-0.102336
Ruia5	Ruia10	5	10	362.459		-0.0203
Ruia5	Ruia11	5	11	522.893		-0.067835
Ruia5	Ruia12	5	12	288.584		0.061711
Ruia5	Ruia13	5	13	278.355		-0.104217
Ruia5	Ruia14	5	14	236.29		-0.05622
Ruia5	Ruia15	5	15	207.129		-0.035927
Ruia5	Ruia16	5	16	178.429		-0.0042
Ruia5	Ruia17	5	17	163.384		-0.100265
Ruia5	Ruia18	5	18	287.334		-0.039813
Ruia5	Ruia19	5	19	127.929		0.013438
Ruia5	Ruia20	5	20	94.1561		0.007513
Ruia5	Ruia21	5	21	235.598		-0.140517
Ruia5	Ruia22	5	22	261.922		-0.045279
Ruia5	Ruia23	5	23	267.44		0.102561
Ruia5	Ruia24	5	24	268.94		-0.043939
Ruia5	Ruia25	5	25	268.733		-0.062787
Ruia5	Ruia26	5	26	249.988		-0.054687
Ruia5	Ruia27	5	27	266.309		-0.077959
Ruia5	Ruia28	5	28	273.927		-0.077215
Ruia5	Ruia29	5	29	254.976		0.011272
Ruia5	Ruia30	5	30	295.308		0.033356
Ruia5	Ruia31	5	31	399.082		0.059681
Ruia5	Ruia32	5	32	414.421		-0.074776
Ruia5	Ruia33	5	33	392.437		0.064982
Ruia5	Ruia34	5	34	358.606		-0.026434
Ruia5	Ruia35	5	35	390.666		-0.038331
Ruia5	Ruia36	5	36	365.432		0.156544
Ruia5	Ruia37	5	37	357.197		0.025082
Ruia5	Ruia38	5	38	366.693		-0.025215
Ruia5	Ruia39	5	39	394.338		-0.07541
Ruia5	Ruia40	5	40	406.164		0.036029
Ruia5	Ruia41	5	41	402.023		0.11766
Ruia5	Ruia42	5	42	415.471		-0.033869
Ruia5	Ruia43	5	43	455.212		0.058851
Ruia5	Ruia44	5	44	479.451		0.094207
Ruia5	Ruia45	5	45	474.14		-0.016893
Ruia5	Ruia46	5	46	491.981		0.037084
Ruia5	Ruia47	5	47	489.454		0.047588
Ruia5	Ruia48	5	48	466.606		-0.081768
Ruia5	Ruia49	5	49	477.867		-0.022498
Ruia5	Ruia50	5	50	514.099		-0.023571
Ruia5	Ruia51	5	51	521.457		-0.084713
Ruia5	Ruia52	5	52	508.756		-0.005527
Ruia5	Ruia53	5	53	531.43		-0.072382
Ruia5	Ruia54	5	54	476.553		-0.011354
Ruia5	Ruia55	5	55	468.631		-0.003881
Ruia5	Ruia56	5	56	453.494		0.031092
Ruia5	Ruia57	5	57	451.309		0.08441
Ruia5	Ruia58	5	58	461.77		-0.029436
Ruia5	Ruia59	5	59	414.689		0.031029
Ruia5	Ruia60	5	60	388.387		-0.04697
Ruia5	Ruia61	5	61	305.93		0.066474
Ruia5	Ruia62	5	62	297.908		0.030421
Ruia5	Ruia63	5	63	253.854		0.067648
Ruia5	Ruia64	5	64	260.034		0.159083
Ruia5	Ruia65	5	65	202.433		0.130045
Ruia5	Ruia66	5	66	434.779		-0.062382
Ruia5	Ruia67	5	67	446.952		-0.05641
Ruia5	Ruia68	5	68	461.643		-0.019705
Ruia5	Ruia69	5	69	470.436		-0.008583
Ruia5	Ruia70	5	70	492.977		-0.034148
Ruia5	Ruia71	5	71	496.045		-0.005185
Ruia5	Ruia72	5	72	487.415		0.049902
Ruia5	Ruia73	5	73	469.298		-0.104613
Ruia5	Ruia74	5	74	462.212		0.08263
Ruia5	Ruia75	5	75	470.036		0.020212
Ruia5	Ruia76	5	76	479.874		0.037492
Ruia5	Ruia77	5	77	490.765		-0.026361
Ruia5	Ruia78	5	78	470.372		0.00124
Ruia5	Ruia79	5	79	486.148		-0.019432
Ruia5	Ruia80	5	80	462.6		0.017406
Ruia5	Ruia81	5	81	428.656		-0.139785
Ruia5	Ruia82	5	82	453.305		0.112967
Ruia5	Ruia83	5	83	447.602		-0.02575
Ruia5	Ruia84	5	84	461.91		-0.053746
Ruia5	Ruia85	5	85	456.215		0.04982
Ruia5	Ruia86	5	86	486.731		0.077009
Ruia5	Ruia87	5	87	495.941		-0.048743
Ruia5	Ruia88	5	88	497.72		-0.046615
Ruia5	Ruia89	5	89	514.122		0.090401
Ruia5	Ruia90	5	90	562.744		0.039728
Ruia5	Ruia91	5	91	582.508		0.011554
Ruia5	Ruia92	5	92	610.671		-0.089856
Ruia5	Ruia93	5	93	627.519		0.016589
Ruia5	Ruia94	5	94	538.011		-0.031314
Ruia5	Ruia95	5	95	545.471		0.072525
Ruia5	Ruia96	5	96	563.048		0.128148
Ruia5	Ruia97	5	97	581.231		0.165604
Ruia5	Ruia98	5	98	557.335		0.025503
Ruia5	Ruia99	5	99	617.193		0.063836
Ruia5	Ruia100	5	100	625.557		-0.026089
Ruia6	Ruia6	6	6	inbreeding coef		0.113588
Ruia6	Ruia7	6	7	50.5116		-0.086566
Ruia6	Ruia8	6	8	242.456		0.022067
Ruia6	Ruia9	6	9	239.594		-0.113404
Ruia6	Ruia10	6	10	315.737		0.062683
Ruia6	Ruia11	6	11	466.121		-0.110253
Ruia6	Ruia12	6	12	265.814		-0.137458
Ruia6	Ruia13	6	13	255.807		-0.115285
Ruia6	Ruia14	6	14	230.533		0.058114
Ruia6	Ruia15	6	15	214.548		-0.015645
Ruia6	Ruia16	6	16	156.539		-0.172019
Ruia6	Ruia17	6	17	136.486		-0.079982
Ruia6	Ruia18	6	18	226.563		-0.01953
Ruia6	Ruia19	6	19	117.305		0.033721
Ruia6	Ruia20	6	20	84.305		0.027796
Ruia6	Ruia21	6	21	257.913		-0.151584
Ruia6	Ruia22	6	22	264.207		0.006354
Ruia6	Ruia23	6	23	280.702		-0.065257
Ruia6	Ruia24	6	24	274.048		-0.023657
Ruia6	Ruia25	6	25	284.959		0.114246
Ruia6	Ruia26	6	26	274.625		0.122347
Ruia6	Ruia27	6	27	295.291		0.005024
Ruia6	Ruia28	6	28	309.973		0.068469
Ruia6	Ruia29	6	29	277.287		0.156955
Ruia6	Ruia30	6	30	319.481		0.053639
Ruia6	Ruia31	6	31	460.338		-0.076787
Ruia6	Ruia32	6	32	473.829		0.164958
Ruia6	Ruia33	6	33	450.512		0.085265
Ruia6	Ruia34	6	34	417.523		0.056549
Ruia6	Ruia35	6	35	442.232		0.013302
Ruia6	Ruia36	6	36	411.099		0.23974
Ruia6	Ruia37	6	37	407.013		0.076715
Ruia6	Ruia38	6	38	407.819		0.026418
Ruia6	Ruia39	6	39	437.43		-0.117827
Ruia6	Ruia40	6	40	456.879		-0.006389
Ruia6	Ruia41	6	41	451.307		0.043892
Ruia6	Ruia42	6	42	467.911		-0.044937
Ruia6	Ruia43	6	43	509.939		0.110484
Ruia6	Ruia44	6	44	533.096		0.08314
Ruia6	Ruia45	6	45	531.351		0.03474
Ruia6	Ruia46	6	46	543.139		0.120067
Ruia6	Ruia47	6	47	537.85		0.03652
Ruia6	Ruia48	6	48	509.712		-0.061486
Ruia6	Ruia49	6	49	524.916		-0.064915
Ruia6	Ruia50	6	50	558.237		-0.128689
Ruia6	Ruia51	6	51	568.047		-0.00173
Ruia6	Ruia52	6	52	559.475		-0.141996
Ruia6	Ruia53	6	53	568.967		0.041951
Ruia6	Ruia54	6	54	518.206		-0.022422
Ruia6	Ruia55	6	55	505.823		-0.046298
Ruia6	Ruia56	6	56	488.486		-0.042676
Ruia6	Ruia57	6	57	489.592		0.104692
Ruia6	Ruia58	6	58	503.734		0.022197
Ruia6	Ruia59	6	59	454.432		-0.105439
Ruia6	Ruia60	6	60	429.52		-0.026687
Ruia6	Ruia61	6	61	348.449		0.086756
Ruia6	Ruia62	6	62	342.826		0.113404
Ruia6	Ruia63	6	63	301.155		0.025231
Ruia6	Ruia64	6	64	309.585		-0.071436
Ruia6	Ruia65	6	65	237.632		-0.100474
Ruia6	Ruia66	6	66	445.297		0.020601
Ruia6	Ruia67	6	67	459.17		-0.004777
Ruia6	Ruia68	6	68	471.948		0.063278
Ruia6	Ruia69	6	69	486.723		-0.019651
Ruia6	Ruia70	6	70	502.085		-0.139266
Ruia6	Ruia71	6	71	504.089		-0.173004
Ruia6	Ruia72	6	72	493.143		0.038835
Ruia6	Ruia73	6	73	472.628		0.00972
Ruia6	Ruia74	6	74	463.711		-0.085188
Ruia6	Ruia75	6	75	470.74		-0.053556
Ruia6	Ruia76	6	76	482.581		-0.098976
Ruia6	Ruia77	6	77	491.182		-0.100129
Ruia6	Ruia78	6	78	466.07		0.021523
Ruia6	Ruia79	6	79	479.771		0.00085
Ruia6	Ruia80	6	80	444.64		-0.056362
Ruia6	Ruia81	6	81	419.003		0.068598
Ruia6	Ruia82	6	82	469.423		0.070549
Ruia6	Ruia83	6	83	469.168		0.057233
Ruia6	Ruia84	6	84	486.145		-0.096164
Ruia6	Ruia85	6	85	479.169		0.007402
Ruia6	Ruia86	6	86	515.706		0.065942
Ruia6	Ruia87	6	87	520.481		-0.059811
Ruia6	Ruia88	6	88	529.188		0.005018
Ruia6	Ruia89	6	89	542.879		-0.140118
Ruia6	Ruia90	6	90	587.605		0.154061
Ruia6	Ruia91	6	91	608.666		0.031836
Ruia6	Ruia92	6	92	641.967		0.118528
Ruia6	Ruia93	6	93	661.961		0.036871
Ruia6	Ruia94	6	94	577.579		0.020319
Ruia6	Ruia95	6	95	582.973		-0.001243
Ruia6	Ruia96	6	96	602.561		-0.00832
Ruia6	Ruia97	6	97	622.881		-0.002215
Ruia6	Ruia98	6	98	595.897		0.077136
Ruia6	Ruia99	6	99	658.541		-0.041282
Ruia6	Ruia100	6	100	664.688		0.056894
Ruia7	Ruia7	7	7	inbreeding coef		-0.161319
Ruia7	Ruia8	7	8	195.559		0.072715
Ruia7	Ruia9	7	9	193.672		0.188046
Ruia7	Ruia10	7	10	270.012		-0.07477
Ruia7	Ruia11	7	11	416.892		0.034446
Ruia7	Ruia12	7	12	231.556		-0.024109
Ruia7	Ruia13	7	13	222.017		-0.033286
Ruia7	Ruia14	7	14	207.03		0.077411
Ruia7	Ruia15	7	15	199.691		0.035003
Ruia7	Ruia16	7	16	129.84		0.03538
Ruia7	Ruia17	7	17	109.388		0.033366
Ruia7	Ruia18	7	18	177.454		-0.000233
Ruia7	Ruia19	7	19	104.951		0.115719
Ruia7	Ruia20	7	20	84.3157		0.015743
Ruia7	Ruia21	7	21	249.021		-0.006886
Ruia7	Ruia22	7	22	243.464		0.119702
Ruia7	Ruia23	7	23	265.453		0.016741
Ruia7	Ruia24	7	24	254.45		0.026991
Ruia7	Ruia25	7	25	271.237		-0.085907
Ruia7	Ruia26	7	26	266.28		0.047594
Ruia7	Ruia27	7	27	288.649		0.024322
Ruia7	Ruia28	7	28	307.065		0.150467
Ruia7	Ruia29	7	29	267.449		-0.011848
Ruia7	Ruia30	7	30	309.096		0.041587
Ruia7	Ruia31	7	31	510.848		0.005211
Ruia7	Ruia32	7	32	524.31		-0.035196
Ruia7	Ruia33	7	33	500.96		-0.083539
Ruia7	Ruia34	7	34	468.008		-0.049554
Ruia7	Ruia35	7	35	492.273		0.06395
Ruia7	Ruia36	7	36	460.559		-0.013688
Ruia7	Ruia37	7	37	456.945		-0.029388
Ruia7	Ruia38	7	38	456.651		0.077066
Ruia7	Ruia39	7	39	486.469		-0.004479
Ruia7	Ruia40	7	40	506.82		0.044259
Ruia7	Ruia41	7	41	501.109		0.000489
Ruia7	Ruia42	7	42	517.998		0.005711
Ruia7	Ruia43	7	43	560.169		-0.089669
Ruia7	Ruia44	7	44	583.223		-0.022963
Ruia7	Ruia45	7	45	581.725		-0.071363
Ruia7	Ruia46	7	46	593.021		0.045314
Ruia7	Ruia47	7	47	587.421		-0.006883
Ruia7	Ruia48	7	48	558.58		0.051863
Ruia7	Ruia49	7	49	574.331		0.079783
Ruia7	Ruia50	7	50	607.176		-0.015341
Ruia7	Ruia51	7	51	617.335		-0.076483
Ruia7	Ruia52	7	52	609.294		0.034053
Ruia7	Ruia53	7	53	616.709		-0.032802
Ruia7	Ruia54	7	54	566.819		-0.065824
Ruia7	Ruia55	7	55	553.661		-0.089701
Ruia7	Ruia56	7	56	535.942		0.039322
Ruia7	Ruia57	7	57	537.684		-0.064111
Ruia7	Ruia58	7	58	552.432		0.041495
Ruia7	Ruia59	7	59	502.889		-0.086142
Ruia7	Ruia60	7	60	478.282		0.055311
Ruia7	Ruia61	7	61	397.698		-0.050697
Ruia7	Ruia62	7	62	392.395		-0.024049
Ruia7	Ruia63	7	63	351.11		0.044529
Ruia7	Ruia64	7	64	359.702		-0.083488
Ruia7	Ruia65	7	65	286.588		-0.049826
Ruia7	Ruia66	7	66	424.194		0.071249
Ruia7	Ruia67	7	67	438.787		0.045871
Ruia7	Ruia68	7	68	450.332		-0.011474
Ruia7	Ruia69	7	69	468.206		-0.031703
Ruia7	Ruia70	7	70	479.429		0.068133
Ruia7	Ruia71	7	71	480.839		0.065745
Ruia7	Ruia72	7	72	468.796		-0.004568
Ruia7	Ruia73	7	73	447.283		0.060368
Ruia7	Ruia74	7	74	437.531		0.05951
Ruia7	Ruia75	7	75	444.055		0.153843
Ruia7	Ruia76	7	76	456.783		-0.016978
Ruia7	Ruia77	7	77	464.096		-0.112181
Ruia7	Ruia78	7	78	436.902		0.04082
Ruia7	Ruia79	7	79	449.409		0.020148
Ruia7	Ruia80	7	80	409.182		-0.037064
Ruia7	Ruia81	7	81	387.825		0.056546
Ruia7	Ruia82	7	82	451.055		-0.004204
Ruia7	Ruia83	7	83	453.902		-0.01752
Ruia7	Ruia84	7	84	472.183		0.111235
Ruia7	Ruia85	7	85	464.56		-0.06735
Ruia7	Ruia86	7	86	504.158		-0.102862
Ruia7	Ruia87	7	87	506.25		0.053538
Ruia7	Ruia88	7	88	518.98		0.087016
Ruia7	Ruia89	7	89	530.879		0.098631
Ruia7	Ruia90	7	90	572.845		-0.202843
Ruia7	Ruia91	7	91	594.474		0.019784
Ruia7	Ruia92	7	92	630.561		-0.081626
Ruia7	Ruia93	7	93	652.329		0.11887
Ruia7	Ruia94	7	94	571.895		-0.054434
Ruia7	Ruia95	7	95	575.923		0.018055
Ruia7	Ruia96	7	96	596.608		-0.145773
Ruia7	Ruia97	7	97	618.13		0.048433
Ruia7	Ruia98	7	98	589.398		-0.091667
Ruia7	Ruia99	7	99	653.311		0.072066
Ruia7	Ruia100	7	100	657.985		-0.080559
Ruia8	Ruia8	8	8	inbreeding coef		0.055948
Ruia8	Ruia9	8	9	10.8624		0.077228
Ruia8	Ruia10	8	10	75.3687		-0.028837
Ruia8	Ruia11	8	11	227.668		-0.107723
Ruia8	Ruia12	8	12	106.774		-0.009527
Ruia8	Ruia13	8	13	105.189		-0.144105
Ruia8	Ruia14	8	14	150.834		-0.002057
Ruia8	Ruia15	8	15	183.462		-0.138515
Ruia8	Ruia16	8	16	133.421		0.018612
Ruia8	Ruia17	8	17	138.934		-0.014752
Ruia8	Ruia18	8	18	34.6222		-0.142401
Ruia8	Ruia19	8	19	177.798		-0.0578
Ruia8	Ruia20	8	20	203.352		0.061676
Ruia8	Ruia21	8	21	230.716		-0.086354
Ruia8	Ruia22	8	22	179.343		0.102935
Ruia8	Ruia23	8	23	215.506		0.094024
Ruia8	Ruia24	8	24	190.477		0.010224
Ruia8	Ruia25	8	25	225.43		0.022726
Ruia8	Ruia26	8	26	243.526		0.156227
Ruia8	Ruia27	8	27	265.093		0.070255
Ruia8	Ruia28	8	28	292.546		0.039649
Ruia8	Ruia29	8	29	238.492		-0.028616
Ruia8	Ruia30	8	30	264.974		-0.006531
Ruia8	Ruia31	8	31	693.995		0.239245
Ruia8	Ruia32	8	32	708.938		-0.051964
Ruia8	Ruia33	8	33	686.499		-0.163007
Ruia8	Ruia34	8	34	652.85		0.027729
Ruia8	Ruia35	8	35	681.694		0.109883
Ruia8	Ruia36	8	36	652.396		0.112173
Ruia8	Ruia37	8	37	647.033		-0.046156
Ruia8	Ruia38	8	38	649.945		-0.127803
Ruia8	Ruia39	8	39	679.331		-0.115297
Ruia8	Ruia40	8	40	696.733		-0.066559
Ruia8	Ruia41	8	41	691.671		-0.016278
Ruia8	Ruia42	8	42	707.074		-0.167807
Ruia8	Ruia43	8	43	748.086		-0.043737
Ruia8	Ruia44	8	44	771.855		0.08567
Ruia8	Ruia45	8	45	768.08		-0.11948
Ruia8	Ruia46	8	46	783.039		-0.065504
Ruia8	Ruia47	8	47	778.724		-0.086351
Ruia8	Ruia48	8	48	751.744		0.066445
Ruia8	Ruia49	8	49	766.151		-0.062385
Ruia8	Ruia50	8	50	800.171		0.187343
Ruia8	Ruia51	8	51	809.48		0.0008
Ruia8	Ruia52	8	52	799.583		-0.076765
Ruia8	Ruia53	8	53	811.419		0.075831
Ruia8	Ruia54	8	54	760.44		-0.051242
Ruia8	Ruia55	8	55	748.278		-0.012418
Ruia8	Ruia56	8	56	730.882		0.116605
Ruia8	Ruia57	8	57	732.033		0.013172
Ruia8	Ruia58	8	58	745.914		-0.069323
Ruia8	Ruia59	8	59	696.772		-0.071559
Ruia8	Ruia60	8	60	671.687		-0.024157
Ruia8	Ruia61	8	61	590.188		-0.004764
Ruia8	Ruia62	8	62	584.034		-0.009467
Ruia8	Ruia63	8	63	541.457		0.247212
Ruia8	Ruia64	8	64	549.187		-0.006205
Ruia8	Ruia65	8	65	479.826		-0.035243
Ruia8	Ruia66	8	66	314.252		-0.16497
Ruia8	Ruia67	8	67	330.073		0.217205
Ruia8	Ruia68	8	68	335.392		0.097159
Ruia8	Ruia69	8	69	363.887		0.07693
Ruia8	Ruia70	8	70	357.62		-0.042685
Ruia8	Ruia71	8	71	356.566		0.080328
Ruia8	Ruia72	8	72	341.202		0.041365
Ruia8	Ruia73	8	73	317.63		0.137651
Ruia8	Ruia74	8	74	305.444		-0.082658
Ruia8	Ruia75	8	75	309.33		-0.051026
Ruia8	Ruia76	8	76	324.463		-0.127796
Ruia8	Ruia77	8	77	326.082		0.027802
Ruia8	Ruia78	8	78	292.884		0.149453
Ruia8	Ruia79	8	79	299.7		0.034731
Ruia8	Ruia80	8	80	242.647		-0.022482
Ruia8	Ruia81	8	81	240.331		0.008428
Ruia8	Ruia82	8	82	349.124		0.10443
Ruia8	Ruia83	8	83	364.115		0.059763
Ruia8	Ruia84	8	84	385.609		-0.030934
Ruia8	Ruia85	8	85	376.221		-0.084118
Ruia8	Ruia86	8	86	423.969		-0.150979
Ruia8	Ruia87	8	87	415.325		-0.05728
Ruia8	Ruia88	8	88	442.706		0.038898
Ruia8	Ruia89	8	89	446.591		-0.043537
Ruia8	Ruia90	8	90	474.758		0.03119
Ruia8	Ruia91	8	91	497.193		0.159767
Ruia8	Ruia92	8	92	541.821		-0.161094
Ruia8	Ruia93	8	93	569.164		0.227503
Ruia8	Ruia94	8	94	508.968		-0.071201
Ruia8	Ruia95	8	95	507.413		-0.030063
Ruia8	Ruia96	8	96	530.9		-0.00579
Ruia8	Ruia97	8	97	555.666		-0.093735
Ruia8	Ruia98	8	98	522.07		0.079666
Ruia8	Ruia99	8	99	586.935		0.086649
Ruia8	Ruia100	8	100	585.705		-0.097326
Ruia9	Ruia9	9	9	inbreeding coef		0.035807
Ruia9	Ruia10	9	10	76.3452		0.023793
Ruia9	Ruia11	9	11	233.526		0.070308
Ruia9	Ruia12	9	12	96.4407		0.011753
Ruia9	Ruia13	9	13	94.5722		-0.154175
Ruia9	Ruia14	9	14	140.043		0.175974
Ruia9	Ruia15	9	15	172.989		0.008165
Ruia9	Ruia16	9	16	124.929		0.071243
Ruia9	Ruia17	9	17	131.54		0.069229
Ruia9	Ruia18	9	18	42.7134		-0.183821
Ruia9	Ruia19	9	19	170.463		0.026181
Ruia9	Ruia20	9	20	197.182		0.020256
Ruia9	Ruia21	9	21	219.951		-0.033723
Ruia9	Ruia22	9	22	168.491		0.124215
Ruia9	Ruia23	9	23	204.65		0.083954
Ruia9	Ruia24	9	24	179.644		-0.062547
Ruia9	Ruia25	9	25	214.571		-0.050045
Ruia9	Ruia26	9	26	232.702		0.114807
Ruia9	Ruia27	9	27	254.242		-0.033866
Ruia9	Ruia28	9	28	281.703		0.123629
Ruia9	Ruia29	9	29	227.646		-0.038686
Ruia9	Ruia30	9	30	254.146		0.014749
Ruia9	Ruia31	9	31	688.785		0.103774
Ruia9	Ruia32	9	32	703.9		-0.030683
Ruia9	Ruia33	9	33	681.6		-0.016326
Ruia9	Ruia34	9	34	647.89		-0.013691
Ruia9	Ruia35	9	35	677.39		0.162513
Ruia9	Ruia36	9	36	648.589		-0.152348
Ruia9	Ruia37	9	37	642.875		-0.212977
Ruia9	Ruia38	9	38	646.511		0.050229
Ruia9	Ruia39	9	39	675.76		3.3e-05
Ruia9	Ruia40	9	40	692.507		0.142822
Ruia9	Ruia41	9	41	687.571		-0.026348
Ruia9	Ruia42	9	42	702.692		0.010224
Ruia9	Ruia43	9	43	743.487		-0.085157
Ruia9	Ruia44	9	44	767.358		-0.143851
Ruia9	Ruia45	9	45	763.234		-0.00415
Ruia9	Ruia46	9	46	778.782		-0.012874
Ruia9	Ruia47	9	47	774.728		-0.06507
Ruia9	Ruia48	9	48	748.223		0.181776
Ruia9	Ruia49	9	49	762.277		0.052946
Ruia9	Ruia50	9	50	796.582		0.083222
Ruia9	Ruia51	9	51	805.664		0.02208
Ruia9	Ruia52	9	52	795.37		0.038566
Ruia9	Ruia53	9	53	808.45		0.128462
Ruia9	Ruia54	9	54	757.055		0.001389
Ruia9	Ruia55	9	55	745.281		-0.085188
Ruia9	Ruia56	9	56	728.058		0.106535
Ruia9	Ruia57	9	57	728.924		-0.059598
Ruia9	Ruia58	9	58	742.492		-0.079393
Ruia9	Ruia59	9	59	693.501		-0.018929
Ruia9	Ruia60	9	60	668.275		0.091174
Ruia9	Ruia61	9	61	586.579		-0.108885
Ruia9	Ruia62	9	62	580.236		-0.113587
Ruia9	Ruia63	9	63	537.445		-0.013659
Ruia9	Ruia64	9	64	545.016		-0.235726
Ruia9	Ruia65	9	65	476.511		-0.170714
Ruia9	Ruia66	9	66	305.098		-0.080989
Ruia9	Ruia67	9	67	320.928		0.081734
Ruia9	Ruia68	9	68	326.549		-0.006962
Ruia9	Ruia69	9	69	354.674		0.03551
Ruia9	Ruia70	9	70	349.206		0.009945
Ruia9	Ruia71	9	71	348.283		0.101608
Ruia9	Ruia72	9	72	333.052		-5.5e-05
Ruia9	Ruia73	9	73	309.508		0.064881
Ruia9	Ruia74	9	74	297.417		0.158073
Ruia9	Ruia75	9	75	301.49		0.032954
Ruia9	Ruia76	9	76	316.534		-0.137866
Ruia9	Ruia77	9	77	318.536		0.049082
Ruia9	Ruia78	9	78	285.627		0.139383
Ruia9	Ruia79	9	79	292.936		-0.006689
Ruia9	Ruia80	9	80	237.299		-0.126602
Ruia9	Ruia81	9	81	233.05		0.092409
Ruia9	Ruia82	9	82	339.768		-0.062391
Ruia9	Ruia83	9	83	354.375		0.112394
Ruia9	Ruia84	9	84	375.825		0.053047
Ruia9	Ruia85	9	85	366.468		-0.062838
Ruia9	Ruia86	9	86	414.084		-0.066999
Ruia9	Ruia87	9	87	405.754		0.277502
Ruia9	Ruia88	9	88	432.749		0.091528
Ruia9	Ruia89	9	89	436.872		0.103144
Ruia9	Ruia90	9	90	465.573		-0.135631
Ruia9	Ruia91	9	91	488.018		0.024297
Ruia9	Ruia92	9	92	532.409		-0.077113
Ruia9	Ruia93	9	93	559.606		0.029332
Ruia9	Ruia94	9	94	498.787		-0.112621
Ruia9	Ruia95	9	95	497.36		0.022568
Ruia9	Ruia96	9	96	520.81		-0.109911
Ruia9	Ruia97	9	97	545.53		-0.072455
Ruia9	Ruia98	9	98	512.008		-0.243906
Ruia9	Ruia99	9	99	576.926		0.013878
Ruia9	Ruia100	9	100	575.847		-0.138747
Ruia10	Ruia10	10	10	inbreeding coef		-0.239023
Ruia10	Ruia11	10	11	167.103		-0.035756
Ruia10	Ruia12	10	12	112.468		-0.000261
Ruia10	Ruia13	10	13	117.711		-0.040788
Ruia10	Ruia14	10	14	177.062		-0.024141
Ruia10	Ruia15	10	15	216.689		-0.066549
Ruia10	Ruia16	10	16	189.485		-0.191573
Ruia10	Ruia17	10	17	200.43		0.025864
Ruia10	Ruia18	10	18	103.266		-0.007734
Ruia10	Ruia19	10	19	238.705		0.045517
Ruia10	Ruia20	10	20	268.691		-0.117159
Ruia10	Ruia21	10	21	253.122		0.048313
Ruia10	Ruia22	10	22	192.842		0.112201
Ruia10	Ruia23	10	23	227.298		0.071939
Ruia10	Ruia24	10	24	201.171		-0.074561
Ruia10	Ruia25	10	25	237.192		0.000641
Ruia10	Ruia26	10	26	262.001		-0.085309
Ruia10	Ruia27	10	27	280.044		-0.01453
Ruia10	Ruia28	10	28	307.694		0.048914
Ruia10	Ruia29	10	29	255.238		0.012
Ruia10	Ruia30	10	30	271.197		-0.028616
Ruia10	Ruia31	10	31	761.365		-0.002291
Ruia10	Ruia32	10	32	776.864		-0.136748
Ruia10	Ruia33	10	33	754.879		0.097061
Ruia10	Ruia34	10	34	721.062		-0.151106
Ruia10	Ruia35	10	35	751.784		0.087798
Ruia10	Ruia36	10	36	723.716		-0.069578
Ruia10	Ruia37	10	37	717.515		-0.00554
Ruia10	Ruia38	10	38	722.063		0.132265
Ruia10	Ruia39	10	39	751.159		-0.043331
Ruia10	Ruia40	10	40	767.019		-0.025943
Ruia10	Ruia41	10	41	762.279		0.024338
Ruia10	Ruia42	10	42	776.945		-0.001791
Ruia10	Ruia43	10	43	817.331		-0.034471
Ruia10	Ruia44	10	44	841.379		-0.030465
Ruia10	Ruia45	10	45	836.576		0.077886
Ruia10	Ruia46	10	46	853.211		0.163213
Ruia10	Ruia47	10	47	849.558		0.048316
Ruia10	Ruia48	10	48	823.66		-0.04969
Ruia10	Ruia49	10	49	837.281		-0.021769
Ruia10	Ruia50	10	50	871.933		-0.054193
Ruia10	Ruia51	10	51	880.734		0.041416
Ruia10	Ruia52	10	52	869.864		0.057901
Ruia10	Ruia53	10	53	884.379		0.022397
Ruia10	Ruia54	10	54	832.633		-0.010626
Ruia10	Ruia55	10	55	821.197		-0.065853
Ruia10	Ruia56	10	56	804.094		-0.06223
Ruia10	Ruia57	10	57	804.755		0.116488
Ruia10	Ruia58	10	58	818.034		0.002643
Ruia10	Ruia59	10	59	769.199		0.031757
Ruia10	Ruia60	10	60	743.842		-0.014891
Ruia10	Ruia61	10	61	661.963		0.161253
Ruia10	Ruia62	10	62	655.399		0.1252
Ruia10	Ruia63	10	63	612.352		-0.088374
Ruia10	Ruia64	10	64	619.688		-0.09099
Ruia10	Ruia65	10	65	552.228		-0.057328
Ruia10	Ruia66	10	66	282.944		0.001047
Ruia10	Ruia67	10	67	298.228		-0.024331
Ruia10	Ruia68	10	68	299.94		0.012374
Ruia10	Ruia69	10	69	332.081		-0.101905
Ruia10	Ruia70	10	70	317.277		0.060631
Ruia10	Ruia71	10	71	314.999		-0.161208
Ruia10	Ruia72	10	72	298.713		0.081981
Ruia10	Ruia73	10	73	275.43		-0.009834
Ruia10	Ruia74	10	74	262.69		-0.010692
Ruia10	Ruia75	10	75	264.835		-0.04176
Ruia10	Ruia76	10	76	280.378		0.03822
Ruia10	Ruia77	10	77	278.768		0.068418
Ruia10	Ruia78	10	78	244.091		-0.029382
Ruia10	Ruia79	10	79	247.17		-0.018704
Ruia10	Ruia80	10	80	182.838		-0.013216
Ruia10	Ruia81	10	81	193.465		0.049044
Ruia10	Ruia82	10	82	319.435		0.050995
Ruia10	Ruia83	10	83	339.423		0.037679
Ruia10	Ruia84	10	84	361.135		-0.053018
Ruia10	Ruia85	10	85	351.466		-0.012152
Ruia10	Ruia86	10	86	400.412		0.015037
Ruia10	Ruia87	10	87	387.221		-0.048015
Ruia10	Ruia88	10	88	420.037		0.016814
Ruia10	Ruia89	10	89	420.12		-0.034271
Ruia10	Ruia90	10	90	440.88		0.103157
Ruia10	Ruia91	10	91	462.934		0.074983
Ruia10	Ruia92	10	92	510.04		0.036273
Ruia10	Ruia93	10	93	539.079		0.111368
Ruia10	Ruia94	10	94	489.483		0.094815
Ruia10	Ruia95	10	95	485.571		-0.020797
Ruia10	Ruia96	10	96	509.469		0.097526
Ruia10	Ruia97	10	97	534.843		-0.14717
Ruia10	Ruia98	10	98	500.234		0.120282
Ruia10	Ruia99	10	99	563.572		-0.154887
Ruia10	Ruia100	10	100	559.867		-0.05671
Ruia11	Ruia11	11	11	inbreeding coef		-0.020591
Ruia11	Ruia12	11	12	274.527		0.171655
Ruia11	Ruia13	11	13	281.474		0.037077
Ruia11	Ruia14	11	14	341.598		-0.134377
Ruia11	Ruia15	11	15	382.105		0.074017
Ruia11	Ruia16	11	16	355.232		0.168444
Ruia11	Ruia17	11	17	364.358		0.009679
Ruia11	Ruia18	11	18	239.563		0.132832
Ruia11	Ruia19	11	19	403.17		-0.033369
Ruia11	Ruia20	11	20	430.704		0.023407
Ruia11	Ruia21	11	21	413.675		0.063478
Ruia11	Ruia22	11	22	351.625		-0.092085
Ruia11	Ruia23	11	23	383.12		-0.006946
Ruia11	Ruia24	11	24	357.912		0.128705
Ruia11	Ruia25	11	25	392.457		0.015807
Ruia11	Ruia26	11	26	420.186		-0.038793
Ruia11	Ruia27	11	27	435.391		-0.030715
Ruia11	Ruia28	11	28	462.141		-0.092671
Ruia11	Ruia29	11	29	412.693		-0.035535
Ruia11	Ruia30	11	30	420.653		-0.076151
Ruia11	Ruia31	11	31	921.508		-0.112526
Ruia11	Ruia32	11	32	936.291		0.035168
Ruia11	Ruia33	11	33	913.692		-0.013175
Ruia11	Ruia34	11	34	880.129		0.114861
Ruia11	Ruia35	11	35	907.811		0.040263
Ruia11	Ruia36	11	36	877.219		-0.064885
Ruia11	Ruia37	11	37	872.834		0.072326
Ruia11	Ruia38	11	38	873.54		-0.009321
Ruia11	Ruia39	11	39	903.35		0.159935
Ruia11	Ruia40	11	40	922.654		0.020573
Ruia11	Ruia41	11	41	917.276		-0.023197
Ruia11	Ruia42	11	42	933.346		-0.017976
Ruia11	Ruia43	11	43	974.777		0.012045
Ruia11	Ruia44	11	44	998.335		-0.0153
Ruia11	Ruia45	11	45	995.176		-0.063699
Ruia11	Ruia46	11	46	1008.97		-0.041073
Ruia11	Ruia47	11	47	1003.96		-0.030569
Ruia11	Ruia48	11	48	975.469		-0.003174
Ruia11	Ruia49	11	49	991.034		0.056096
Ruia11	Ruia50	11	50	1024.07		0.117723
Ruia11	Ruia51	11	51	1034.13		0.025231
Ruia11	Ruia52	11	52	1025.39		0.073067
Ruia11	Ruia53	11	53	1032.8		-0.087839
Ruia11	Ruia54	11	54	983.643		0.00454
Ruia11	Ruia55	11	55	969.923		-0.050687
Ruia11	Ruia56	11	56	951.796		-0.015715
Ruia11	Ruia57	11	57	954.194		-0.150498
Ruia11	Ruia58	11	58	969.288		0.143209
Ruia11	Ruia59	11	59	919.659		0.235024
Ruia11	Ruia60	11	60	895.161		0.094325
Ruia11	Ruia61	11	61	814.501		-0.105734
Ruia11	Ruia62	11	62	808.944		-0.110436
Ruia11	Ruia63	11	63	767.023		-0.135909
Ruia11	Ruia64	11	64	775.134		-0.044474
Ruia11	Ruia65	11	65	703.466		0.020538
Ruia11	Ruia66	11	66	386.317		0.078912
Ruia11	Ruia67	11	67	398.839		-0.103216
Ruia11	Ruia68	11	68	393.78		0.09024
Ruia11	Ruia69	11	69	429.108		0.101361
Ruia11	Ruia70	11	70	399.182		0.075796
Ruia11	Ruia71	11	71	394.547		0.167459
Ruia11	Ruia72	11	72	378.378		-0.153655
Ruia11	Ruia73	11	73	359.097		0.068032
Ruia11	Ruia74	11	74	347.203		-0.026877
Ruia11	Ruia75	11	75	345.203		0.004755
Ruia11	Ruia76	11	76	359.165		0.147436
Ruia11	Ruia77	11	77	350.293		0.114933
Ruia11	Ruia78	11	78	318.289		-0.170968
Ruia11	Ruia79	11	79	311.175		-0.128939
Ruia11	Ruia80	11	80	242.946		0.033299
Ruia11	Ruia81	11	81	283.601		-0.061191
Ruia11	Ruia82	11	82	421.478		0.03481
Ruia11	Ruia83	11	83	447.871		0.021494
Ruia11	Ruia84	11	84	468.151		0.024848
Ruia11	Ruia85	11	85	458.802		0.034363
Ruia11	Ruia86	11	86	506.1		-0.063848
Ruia11	Ruia87	11	87	486.093		0.092551
Ruia11	Ruia88	11	88	525.942		0.031979
Ruia11	Ruia89	11	89	519.574		-0.050456
Ruia11	Ruia90	11	90	525.021		0.024271
Ruia11	Ruia91	11	91	544.874		-0.097953
Ruia11	Ruia92	11	92	594.348		0.020088
Ruia11	Ruia93	11	93	625.345		-0.061568
Ruia11	Ruia94	11	94	596.933		-0.04677
Ruia11	Ruia95	11	95	589.323		-0.068332
Ruia11	Ruia96	11	96	612.816		-0.07541
Ruia11	Ruia97	11	97	638.152		-0.006604
Ruia11	Ruia98	11	98	603.312		-0.084004
Ruia11	Ruia99	11	99	661.36		-0.014321
Ruia11	Ruia100	11	100	653.324		-0.010195
Ruia12	Ruia12	12	12	inbreeding coef		-0.012301
Ruia12	Ruia13	12	13	10.2632		0.009872
Ruia12	Ruia14	12	14	67.6896		-0.067531
Ruia12	Ruia15	12	15	108.732		0.078162
Ruia12	Ruia16	12	16	111.839		0.078539
Ruia12	Ruia17	12	17	130.354		-0.080226
Ruia12	Ruia18	12	18	137.73		0.262378
Ruia12	Ruia19	12	19	161.017		0.002127
Ruia12	Ruia20	12	20	196.793		-0.097849
Ruia12	Ruia21	12	21	140.726		0.036273
Ruia12	Ruia22	12	22	80.6334		-0.02524
Ruia12	Ruia23	12	23	115.876		0.028549
Ruia12	Ruia24	12	24	89.7191		0.07015
Ruia12	Ruia25	12	25	125.89		0.051302
Ruia12	Ruia26	12	26	149.627		0.028052
Ruia12	Ruia27	12	27	168.289		-0.02657
Ruia12	Ruia28	12	28	196.055		-0.119876
Ruia12	Ruia29	12	29	143.021		-0.12544
Ruia12	Ruia30	12	30	162.463		-0.134706
Ruia12	Ruia31	12	31	679.837		0.01702
Ruia12	Ruia32	12	32	696.526		0.070663
Ruia12	Ruia33	12	33	675.854		-0.00903
Ruia12	Ruia34	12	34	641.923		0.087656
Ruia12	Ruia35	12	35	677.543		0.107109
Ruia12	Ruia36	12	36	653.826		-0.02606
Ruia12	Ruia37	12	37	644.839		0.076471
Ruia12	Ruia38	12	38	655.256		0.026174
Ruia12	Ruia39	12	39	682.894		0.13273
Ruia12	Ruia40	12	40	693.245		0.024718
Ruia12	Ruia41	12	41	689.575		-0.081753
Ruia12	Ruia42	12	42	701.821		0.04887
Ruia12	Ruia43	12	43	740.09		-0.077861
Ruia12	Ruia44	12	44	764.743		-0.042505
Ruia12	Ruia45	12	45	757.21		-0.216305
Ruia12	Ruia46	12	46	778.398		-0.130979
Ruia12	Ruia47	12	47	776.889		-0.057774
Ruia12	Ruia48	12	48	755.096		0.126372
Ruia12	Ruia49	12	49	765.706		0.091592
Ruia12	Ruia50	12	50	802.411		0.184569
Ruia12	Ruia51	12	51	809.283		-0.001974
Ruia12	Ruia52	12	52	795.272		0.045862
Ruia12	Ruia53	12	53	819.903		-0.020993
Ruia12	Ruia54	12	54	765.12		0.071385
Ruia12	Ruia55	12	55	757.005		0.047508
Ruia12	Ruia56	12	56	741.506		0.113831
Ruia12	Ruia57	12	57	739.775		-0.115003
Ruia12	Ruia58	12	58	750.333		-0.040747
Ruia12	Ruia59	12	59	703.224		0.145118
Ruia12	Ruia60	12	60	676.962		0.004419
Ruia12	Ruia61	12	61	594.496		-0.007538
Ruia12	Ruia62	12	62	586.472		-0.043591
Ruia12	Ruia63	12	63	542.367		-0.100414
Ruia12	Ruia64	12	64	548.279		-0.008979
Ruia12	Ruia65	12	65	489.097		-0.069368
Ruia12	Ruia66	12	66	212.91		-0.073693
Ruia12	Ruia67	12	67	228.685		0.05768
Ruia12	Ruia68	12	68	236.099		-0.031016
Ruia12	Ruia69	12	69	261.875		0.074156
Ruia12	Ruia70	12	70	261.354		0.142642
Ruia12	Ruia71	12	71	261.335		0.140254
Ruia12	Ruia72	12	72	247.229		-0.11816
Ruia12	Ruia73	12	73	224.234		-0.084574
Ruia12	Ruia74	12	74	213.081		-0.022732
Ruia12	Ruia75	12	75	218.509		0.0089
Ruia12	Ruia76	12	76	232.585		0.088881
Ruia12	Ruia77	12	77	237.485		0.119079
Ruia12	Ruia78	12	78	207.73		-0.010071
Ruia12	Ruia79	12	79	218.928		-0.156144
Ruia12	Ruia80	12	80	178.827		-0.025256
Ruia12	Ruia81	12	81	157.07		-0.151097
Ruia12	Ruia82	12	82	246.282		0.101656
Ruia12	Ruia83	12	83	259.134		-0.131112
Ruia12	Ruia84	12	84	280.399		-0.065058
Ruia12	Ruia85	12	85	271.162		0.163909
Ruia12	Ruia86	12	86	318.301		-0.091053
Ruia12	Ruia87	12	87	311.098		-0.028704
Ruia12	Ruia88	12	88	336.764		-0.057926
Ruia12	Ruia89	12	89	341.609		-0.077661
Ruia12	Ruia90	12	90	372.569		0.059767
Ruia12	Ruia91	12	91	395.021		-0.156509
Ruia12	Ruia92	12	92	438.251		-0.132518
Ruia12	Ruia93	12	93	464.83		0.005277
Ruia12	Ruia94	12	94	402.397		0.020075
Ruia12	Ruia95	12	95	401.15		0.061214
Ruia12	Ruia96	12	96	424.534		-0.071264
Ruia12	Ruia97	12	97	449.187		0.028891
Ruia12	Ruia98	12	98	415.779		-0.048509
Ruia12	Ruia99	12	99	480.786		0.115225
Ruia12	Ruia100	12	100	480.068		-0.0374
Ruia13	Ruia13	13	13	inbreeding coef		0.094746
Ruia13	Ruia14	13	14	60.1298		-0.170759
Ruia13	Ruia15	13	15	100.88		0.100335
Ruia13	Ruia16	13	16	101.594		0.006661
Ruia13	Ruia17	13	17	120.185		0.035997
Ruia13	Ruia18	13	18	134.749		0.1905
Ruia13	Ruia19	13	19	150.761		-0.038401
Ruia13	Ruia20	13	20	186.531		-0.012975
Ruia13	Ruia21	13	21	135.685		0.152497
Ruia13	Ruia22	13	22	77.295		-0.003067
Ruia13	Ruia23	13	23	113.21		-0.043328
Ruia13	Ruia24	13	24	87.2852		-0.001727
Ruia13	Ruia25	13	25	123.257		-0.020575
Ruia13	Ruia26	13	26	145.521		-0.137876
Ruia13	Ruia27	13	27	165.033		-0.004397
Ruia13	Ruia28	13	28	192.826		-0.097703
Ruia13	Ruia29	13	29	139.268		-0.009216
Ruia13	Ruia30	13	30	161.13		-0.018482
Ruia13	Ruia31	13	31	669.919		-0.148908
Ruia13	Ruia32	13	32	686.569		-0.095265
Ruia13	Ruia33	13	33	665.851		-0.049557
Ruia13	Ruia34	13	34	631.918		0.015778
Ruia13	Ruia35	13	35	667.418		-0.12152
Ruia13	Ruia36	13	36	643.622		-0.026914
Ruia13	Ruia37	13	37	634.678		0.098644
Ruia13	Ruia38	13	38	645.02		-0.014353
Ruia13	Ruia39	13	39	672.674		0.123553
Ruia13	Ruia40	13	40	683.112		-0.14121
Ruia13	Ruia41	13	41	679.421		-0.059579
Ruia13	Ruia42	13	42	691.718		0.227794
Ruia13	Ruia43	13	43	730.047		-0.055688
Ruia13	Ruia44	13	44	754.686		-0.020332
Ruia13	Ruia45	13	45	747.232		0.08802
Ruia13	Ruia46	13	46	768.299		0.079296
Ruia13	Ruia47	13	47	766.744		0.027099
Ruia13	Ruia48	13	48	744.885		0.023144
Ruia13	Ruia49	13	49	755.54		0.019714
Ruia13	Ruia50	13	50	792.217		-0.012709
Ruia13	Ruia51	13	51	799.119		-0.011151
Ruia13	Ruia52	13	52	785.169		0.130735
Ruia13	Ruia53	13	53	809.658		-0.124221
Ruia13	Ruia54	13	54	754.898		0.156259
Ruia13	Ruia55	13	55	746.755		0.069682
Ruia13	Ruia56	13	56	731.247		-0.114797
Ruia13	Ruia57	13	57	729.529		-0.030129
Ruia13	Ruia58	13	58	740.112		0.075477
Ruia13	Ruia59	13	59	692.984		0.135941
Ruia13	Ruia60	13	60	666.728		0.026592
Ruia13	Ruia61	13	61	584.26		-0.016715
Ruia13	Ruia62	13	62	576.25		0.072633
Ruia13	Ruia63	13	63	532.152		-0.109591
Ruia13	Ruia64	13	64	538.083		0.107245
Ruia13	Ruia65	13	65	478.834		0.046856
Ruia13	Ruia66	13	66	218.822		0.136581
Ruia13	Ruia67	13	67	234.535		-0.076898
Ruia13	Ruia68	13	68	242.489		-0.071543
Ruia13	Ruia69	13	69	267.449		-0.060422
Ruia13	Ruia70	13	70	268.319		0.133465
Ruia13	Ruia71	13	71	268.489		-0.025674
Ruia13	Ruia72	13	72	254.634		-0.064637
Ruia13	Ruia73	13	73	231.805		-0.062401
Ruia13	Ruia74	13	74	220.849		-0.063259
Ruia13	Ruia75	13	75	226.475		0.031073
Ruia13	Ruia76	13	76	240.356		0.173755
Ruia13	Ruia77	13	77	245.672		-0.046849
Ruia13	Ruia78	13	78	216.397		-0.113299
Ruia13	Ruia79	13	79	227.951		0.05413
Ruia13	Ruia80	13	80	188.866		0.059618
Ruia13	Ruia81	13	81	166.148		-0.003523
Ruia13	Ruia82	13	82	251.611		-0.032922
Ruia13	Ruia83	13	83	263.491		0.016462
Ruia13	Ruia84	13	84	284.589		0.051166
Ruia13	Ruia85	13	85	275.455		0.029332
Ruia13	Ruia86	13	86	322.146		-0.03753
Ruia13	Ruia87	13	87	315.752		-0.037881
Ruia13	Ruia88	13	88	340.382		-0.004403
Ruia13	Ruia89	13	89	345.854		0.038562
Ruia13	Ruia90	13	90	377.912		-0.012111
Ruia13	Ruia91	13	91	400.345		-0.040285
Ruia13	Ruia92	13	92	443.051		0.046406
Ruia13	Ruia93	13	93	469.293		-0.1293
Ruia13	Ruia94	13	94	405.275		0.136299
Ruia13	Ruia95	13	95	404.426		-0.010664
Ruia13	Ruia96	13	96	427.684		0.013609
Ruia13	Ruia97	13	97	452.183		0.019714
Ruia13	Ruia98	13	98	419.017		0.161766
Ruia13	Ruia99	13	99	484.135		-0.082053
Ruia13	Ruia100	13	100	483.818		0.110174
Ruia14	Ruia14	14	14	inbreeding coef		0.316141
Ruia14	Ruia15	14	15	41.0826		0.054282
Ruia14	Ruia16	14	16	77.2615		-0.039392
Ruia14	Ruia17	14	17	97.643		0.083995
Ruia14	Ruia18	14	18	173.519		-0.012304
Ruia14	Ruia19	14	19	114.942		0.166348
Ruia14	Ruia20	14	20	151.305		0.066372
Ruia14	Ruia21	14	21	79.9705		-0.050307
Ruia14	Ruia22	14	22	38.0149		0.170331
Ruia14	Ruia23	14	23	69.6065		-0.120731
Ruia14	Ruia24	14	24	50.0783		-0.01643
Ruia14	Ruia25	14	25	78.6802		0.058772
Ruia14	Ruia26	14	26	92.8576		0.160923
Ruia14	Ruia27	14	27	115.04		0.01225
Ruia14	Ruia28	14	28	142.121		0.232446
Ruia14	Ruia29	14	29	88.3149		0.007431
Ruia14	Ruia30	14	30	120.12		0.029515
Ruia14	Ruia31	14	31	619.01		0.08719
Ruia14	Ruia32	14	32	636.149		0.046783
Ruia14	Ruia33	14	33	616.127		0.092491
Ruia14	Ruia34	14	34	582.289		-0.124325
Ruia14	Ruia35	14	35	619.977		0.177279
Ruia14	Ruia36	14	36	598.457		-0.093897
Ruia14	Ruia37	14	37	588.179		-0.260911
Ruia14	Ruia38	14	38	601.397		0.064995
Ruia14	Ruia39	14	39	628.15		-0.141951
Ruia14	Ruia40	14	40	635.822		0.251639
Ruia14	Ruia41	14	41	632.67		-0.042932
Ruia14	Ruia42	14	42	643.738		-0.06906
Ruia14	Ruia43	14	43	680.909		-0.00769
Ruia14	Ruia44	14	44	705.744		0.090366
Ruia14	Ruia45	14	45	697.051		0.041967
Ruia14	Ruia46	14	46	720.163		0.001892
Ruia14	Ruia47	14	47	719.63		-0.050304
Ruia14	Ruia48	14	48	699.844		0.039791
Ruia14	Ruia49	14	49	708.993		-0.120389
Ruia14	Ruia50	14	50	746.511		-0.090113
Ruia14	Ruia51	14	51	752.464		0.036846
Ruia14	Ruia52	14	52	737.078		-0.103419
Ruia14	Ruia53	14	53	766.331		0.205928
Ruia14	Ruia54	14	54	710.325		-0.109246
Ruia14	Ruia55	14	55	703.859		-0.007722
Ruia14	Ruia56	14	56	689.234		0.121302
Ruia14	Ruia57	14	57	686.33		-0.013482
Ruia14	Ruia58	14	58	695.515		-0.064627
Ruia14	Ruia59	14	59	649.487		-0.160913
Ruia14	Ruia60	14	60	622.931		-0.019461
Ruia14	Ruia61	14	61	540.737		0.062632
Ruia14	Ruia62	14	62	532.038		0.02658
Ruia14	Ruia63	14	63	487.765		0.032457
Ruia14	Ruia64	14	64	492.904		-0.18961
Ruia14	Ruia65	14	65	438.711		-0.124598
Ruia14	Ruia66	14	66	217.164		-0.066223
Ruia14	Ruia67	14	67	231.803		0.06515
Ruia14	Ruia68	14	68	243.336		-0.086246
Ruia14	Ruia69	14	69	261.699		-0.043775
Ruia14	Ruia70	14	70	272.688		-0.037989
Ruia14	Ruia71	14	71	274.329		-0.009026
Ruia14	Ruia72	14	72	262.879		0.046061
Ruia14	Ruia73	14	73	242.124		0.048297
Ruia14	Ruia74	14	74	233.194		0.078789
Ruia14	Ruia75	14	75	240.289		-0.01498
Ruia14	Ruia76	14	76	252.049		-0.217151
Ruia14	Ruia77	14	77	260.798		0.001148
Ruia14	Ruia78	14	78	236.88		0.15415
Ruia14	Ruia79	14	79	251.621		0.008077
Ruia14	Ruia80	14	80	226.961		-0.143186
Ruia14	Ruia81	14	81	192.739		0.232576
Ruia14	Ruia82	14	82	244.672		-0.047625
Ruia14	Ruia83	14	83	249.792		0.06446
Ruia14	Ruia84	14	84	269.245		0.067813
Ruia14	Ruia85	14	85	261.004		-0.048072
Ruia14	Ruia86	14	86	303.817		-0.052233
Ruia14	Ruia87	14	87	302.66		0.166867
Ruia14	Ruia88	14	88	320.339		0.012244
Ruia14	Ruia89	14	89	329.578		0.05521
Ruia14	Ruia90	14	90	368.299		0.004536
Ruia14	Ruia91	14	91	390.299		-0.023638
Ruia14	Ruia92	14	92	429.031		0.000353
Ruia14	Ruia93	14	93	452.86		0.012748
Ruia14	Ruia94	14	94	379.992		-0.129205
Ruia14	Ruia95	14	95	381.446		0.068684
Ruia14	Ruia96	14	96	403.718		-0.095144
Ruia14	Ruia97	14	97	427.095		-0.089039
Ruia14	Ruia98	14	98	395.651		-0.22914
Ruia14	Ruia99	14	99	460.804		0.028644
Ruia14	Ruia100	14	100	462.861		-0.09263
Ruia15	Ruia15	15	15	inbreeding coef		-0.019477
Ruia15	Ruia16	15	16	78.2397		-0.0818
Ruia15	Ruia17	15	17	95.0771		0.010236
Ruia15	Ruia18	15	18	201.813		0.196089
Ruia15	Ruia19	15	19	97.5671		0.029889
Ruia15	Ruia20	15	20	131.07		0.023964
Ruia15	Ruia21	15	21	54.2943		0.064035
Ruia15	Ruia22	15	22	54.9523		0.002522
Ruia15	Ruia23	15	23	66.3278		-0.006389
Ruia15	Ruia24	15	24	61.9884		-0.058838
Ruia15	Ruia25	15	25	71.564		-0.077687
Ruia15	Ruia26	15	26	70.9757		0.024464
Ruia15	Ruia27	15	27	94.5922		-0.030158
Ruia15	Ruia28	15	28	118.625		0.033287
Ruia15	Ruia29	15	29	69.9659		-0.097678
Ruia15	Ruia30	15	30	110.162		-0.012893
Ruia15	Ruia31	15	31	581.765		-0.049269
Ruia15	Ruia32	15	32	599.17		-0.026975
Ruia15	Ruia33	15	33	579.583		-0.012617
Ruia15	Ruia34	15	34	545.85		0.052718
Ruia15	Ruia35	15	35	584.81		0.197571
Ruia15	Ruia36	15	36	564.749		0.158678
Ruia15	Ruia37	15	37	553.653		-0.052518
Ruia15	Ruia38	15	38	568.662		-0.071464
Ruia15	Ruia39	15	39	594.785		0.097792
Ruia15	Ruia40	15	40	600.722		0.08383
Ruia15	Ruia41	15	41	597.906		-0.08534
Ruia15	Ruia42	15	42	608.205		0.045282
Ruia15	Ruia43	15	43	644.635		-0.081449
Ruia15	Ruia44	15	44	669.557		0.016608
Ruia15	Ruia45	15	45	660.147		0.030909
Ruia15	Ruia46	15	46	684.44		0.147585
Ruia15	Ruia47	15	47	684.52		0.064038
Ruia15	Ruia48	15	48	666.031		-0.033967
Ruia15	Ruia49	15	49	674.242		0.088004
Ruia15	Ruia50	15	50	712.224		0.08693
Ruia15	Ruia51	15	51	717.593		0.025788
Ruia15	Ruia52	15	52	701.363		0.104974
Ruia15	Ruia53	15	53	733.485		-0.087282
Ruia15	Ruia54	15	54	676.786		0.161848
Ruia15	Ruia55	15	55	671.38		-0.01878
Ruia15	Ruia56	15	56	657.34		0.047543
Ruia15	Ruia57	15	57	653.691		-0.05589
Ruia15	Ruia58	15	58	661.985		-0.012985
Ruia15	Ruia59	15	59	616.73		0.14153
Ruia15	Ruia60	15	60	590.038		0.032182
Ruia15	Ruia61	15	61	508.223		-0.136527
Ruia15	Ruia62	15	62	499.104		-0.078529
Ruia15	Ruia63	15	63	454.857		-0.198052
Ruia15	Ruia64	15	64	459.46		0.050134
Ruia15	Ruia65	15	65	408.875		0.021095
Ruia15	Ruia66	15	66	231.755		0.14217
Ruia15	Ruia67	15	67	245.186		-0.039959
Ruia15	Ruia68	15	68	258.587		-0.160005
Ruia15	Ruia69	15	69	272.197		-0.117533
Ruia15	Ruia70	15	70	289.301		0.107704
Ruia15	Ruia71	15	71	291.789		-0.051435
Ruia15	Ruia72	15	72	282.031		-0.215798
Ruia15	Ruia73	15	73	263.001		-0.119512
Ruia15	Ruia74	15	74	255.449		-0.05767
Ruia15	Ruia75	15	75	263.152		0.036662
Ruia15	Ruia76	15	76	273.438		0.116643
Ruia15	Ruia77	15	77	283.88		-0.04126
Ruia15	Ruia78	15	78	263.332		-0.07636
Ruia15	Ruia79	15	79	279.355		0.059719
Ruia15	Ruia80	15	80	261.648		-0.091544
Ruia15	Ruia81	15	81	223.261		0.033417
Ruia15	Ruia82	15	82	254.893		-0.121384
Ruia15	Ruia83	15	83	255.207		-0.071999
Ruia15	Ruia84	15	84	272.915		0.025405
Ruia15	Ruia85	15	85	265.545		-0.02778
Ruia15	Ruia86	15	86	304.469		-0.031941
Ruia15	Ruia87	15	87	307.122		0.124459
Ruia15	Ruia88	15	88	319.379		0.126587
Ruia15	Ruia89	15	89	331.221		0.012802
Ruia15	Ruia90	15	90	374.016		0.056179
Ruia15	Ruia91	15	91	395.412		0.028005
Ruia15	Ruia92	15	92	430.883		-0.042055
Ruia15	Ruia93	15	93	452.732		-0.061011
Ruia15	Ruia94	15	94	374.075		0.047838
Ruia15	Ruia95	15	95	377.28		-0.005074
Ruia15	Ruia96	15	96	398.516		-0.168903
Ruia15	Ruia97	15	97	420.77		0.056654
Ruia15	Ruia98	15	98	391.008		-0.083447
Ruia15	Ruia99	15	99	455.491		-0.045114
Ruia15	Ruia100	15	100	459.314		0.084413
Ruia16	Ruia16	16	16	inbreeding coef		0.232079
Ruia16	Ruia17	16	17	20.5602		0.104664
Ruia16	Ruia18	16	18	140.939		-0.054335
Ruia16	Ruia19	16	19	50.6904		-0.063785
Ruia16	Ruia20	16	20	85.2549		0.055691
Ruia16	Ruia21	16	21	132.321		0.064412
Ruia16	Ruia22	16	22	114.276		0.002899
Ruia16	Ruia23	16	23	139.739		0.056689
Ruia16	Ruia24	16	24	125.687		0.098289
Ruia16	Ruia25	16	25	146.888		0.079441
Ruia16	Ruia26	16	26	149.184		0.150242
Ruia16	Ruia27	16	27	172.777		-0.092481
Ruia16	Ruia28	16	28	196.08		-0.060387
Ruia16	Ruia29	16	29	148.096		-0.128651
Ruia16	Ruia30	16	30	187.262		-0.106567
Ruia16	Ruia31	16	31	574.509		0.045159
Ruia16	Ruia32	16	32	590.578		0.004752
Ruia16	Ruia33	16	33	569.213		-0.106291
Ruia16	Ruia34	16	34	535.282		0.084445
Ruia16	Ruia35	16	35	568.888		-0.115554
Ruia16	Ruia36	16	36	543.781		-0.190746
Ruia16	Ruia37	16	37	535.593		-0.020791
Ruia16	Ruia38	16	38	544.506		-0.039737
Ruia16	Ruia39	16	39	572.494		0.098169
Ruia16	Ruia40	16	40	584.449		-0.009843
Ruia16	Ruia41	16	41	580.412		0.040437
Ruia16	Ruia42	16	42	593.532		0.077009
Ruia16	Ruia43	16	43	632.723		-0.018371
Ruia16	Ruia44	16	44	657.149		-0.045716
Ruia16	Ruia45	16	45	650.851		-0.094115
Ruia16	Ruia46	16	46	670.097		-0.290941
Ruia16	Ruia47	16	47	667.835		-0.092336
Ruia16	Ruia48	16	48	644.857		0.02911
Ruia16	Ruia49	16	49	656.294		-0.06837
Ruia16	Ruia50	16	50	692.465		0.181358
Ruia16	Ruia51	16	51	699.884		0.088865
Ruia16	Ruia52	16	52	686.909		0.042651
Ruia16	Ruia53	16	53	708.903		0.069846
Ruia16	Ruia54	16	54	654.652		0.005474
Ruia16	Ruia55	16	55	645.905		0.044297
Ruia16	Ruia56	16	56	630.164		0.04792
Ruia16	Ruia57	16	57	628.787		-0.180914
Ruia16	Ruia58	16	58	639.889		0.018742
Ruia16	Ruia59	16	59	592.374		0.079207
Ruia16	Ruia60	16	60	566.255		0.032558
Ruia16	Ruia61	16	61	483.786		-0.1675
Ruia16	Ruia62	16	62	476.072		-0.172203
Ruia16	Ruia63	16	63	432.138		-0.072275
Ruia16	Ruia64	16	64	438.452		0.05051
Ruia16	Ruia65	16	65	377.538		0.052822
Ruia16	Ruia66	16	66	294.397		-0.014204
Ruia16	Ruia67	16	67	309.064		-0.039582
Ruia16	Ruia68	16	68	320.497		0.091174
Ruia16	Ruia69	16	69	338.849		0.227696
Ruia16	Ruia70	16	70	349.624		-0.04867
Ruia16	Ruia71	16	71	351.098		0.356495
Ruia16	Ruia72	16	72	339.252		-0.090021
Ruia16	Ruia73	16	73	318.007		0.131666
Ruia16	Ruia74	16	74	308.563		0.036757
Ruia16	Ruia75	16	75	315.324		0.16244
Ruia16	Ruia76	16	76	327.68		-0.00838
Ruia16	Ruia77	16	77	335.588		0.053167
Ruia16	Ruia78	16	78	309.722		0.049418
Ruia16	Ruia79	16	79	323.253		-0.033955
Ruia16	Ruia80	16	80	289.794		0.096934
Ruia16	Ruia81	16	81	262.485		-0.091607
Ruia16	Ruia82	16	82	321.775		-0.026956
Ruia16	Ruia83	16	83	325.953		0.085129
Ruia16	Ruia84	16	84	344.913		0.088482
Ruia16	Ruia85	16	85	336.934		0.035298
Ruia16	Ruia86	16	86	378.389		-0.125614
Ruia16	Ruia87	16	87	378.658		0.030785
Ruia16	Ruia88	16	88	394.189		0.095613
Ruia16	Ruia89	16	89	404.623		0.138579
Ruia16	Ruia90	16	90	444.746		-0.162896
Ruia16	Ruia91	16	91	466.612		-0.128369
Ruia16	Ruia92	16	92	504.301		-0.135729
Ruia16	Ruia93	16	93	527.305		-0.091984
Ruia16	Ruia94	16	94	451.024		-0.045836
Ruia16	Ruia95	16	95	453.616		-0.067398
Ruia16	Ruia96	16	96	475.258		0.019575
Ruia16	Ruia97	16	97	497.898		0.057031
Ruia16	Ruia98	16	98	467.542		-0.17712
Ruia16	Ruia99	16	99	532.328		0.080664
Ruia16	Ruia100	16	100	535.5		-0.071961
Ruia17	Ruia17	17	17	inbreeding coef		-0.085451
Ruia17	Ruia18	17	18	141.428		-0.0877
Ruia17	Ruia19	17	19	38.923		-0.065799
Ruia17	Ruia20	17	20	69.2618		0.053677
Ruia17	Ruia21	17	21	148.275		0.125098
Ruia17	Ruia22	17	22	134.333		0.126286
Ruia17	Ruia23	17	23	158.545		-0.102076
Ruia17	Ruia24	17	24	145.567		-0.091826
Ruia17	Ruia25	17	25	165.276		0.046077
Ruia17	Ruia26	17	26	165.409		0.116878
Ruia17	Ruia27	17	27	188.836		-0.000445
Ruia17	Ruia28	17	28	211.015		0.09435
Ruia17	Ruia29	17	29	164.971		0.026086
Ruia17	Ruia30	17	30	205.049		-0.01453
Ruia17	Ruia31	17	31	561.351		-0.050906
Ruia17	Ruia32	17	32	577.111		-0.091313
Ruia17	Ruia33	17	33	555.432		0.079796
Ruia17	Ruia34	17	34	521.54		-0.01162
Ruia17	Ruia35	17	35	554.018		0.164584
Ruia17	Ruia36	17	36	528.021		-0.175387
Ruia17	Ruia37	17	37	520.388		-0.148205
Ruia17	Ruia38	17	38	528.177		-0.073101
Ruia17	Ruia39	17	39	556.443		0.033455
Ruia17	Ruia40	17	40	569.481		-0.011857
Ruia17	Ruia41	17	41	565.222		0.007073
Ruia17	Ruia42	17	42	578.854		0.106345
Ruia17	Ruia43	17	43	618.51		-0.020385
Ruia17	Ruia44	17	44	642.8		0.014971
Ruia17	Ruia45	17	45	637.127		0.123322
Ruia17	Ruia46	17	46	655.355		-0.010803
Ruia17	Ruia47	17	47	652.654		0.031051
Ruia17	Ruia48	17	48	628.893		-0.035604
Ruia17	Ruia49	17	49	640.896		-0.039034
Ruia17	Ruia50	17	50	676.691		-0.071458
Ruia17	Ruia51	17	51	684.473		0.055501
Ruia17	Ruia52	17	52	672.121		-0.022064
Ruia17	Ruia53	17	53	692.275		0.099182
Ruia17	Ruia54	17	54	638.505		-0.059241
Ruia17	Ruia55	17	55	629.197		0.073634
Ruia17	Ruia56	17	56	613.194		-0.048145
Ruia17	Ruia57	17	57	612.198		-0.057527
Ruia17	Ruia58	17	58	623.77		-0.045972
Ruia17	Ruia59	17	59	575.93		0.045843
Ruia17	Ruia60	17	60	549.953		-0.032156
Ruia17	Ruia61	17	61	467.534		-0.106814
Ruia17	Ruia62	17	62	460.089		-0.080166
Ruia17	Ruia63	17	63	416.335		-0.011588
Ruia17	Ruia64	17	64	422.947		-0.045554
Ruia17	Ruia65	17	65	360.386		-0.043243
Ruia17	Ruia66	17	66	314.807		0.109183
Ruia17	Ruia67	17	67	329.422		-0.072946
Ruia17	Ruia68	17	68	340.953		-0.004891
Ruia17	Ruia69	17	69	359.039		0.037581
Ruia17	Ruia70	17	70	370.14		-0.050684
Ruia17	Ruia71	17	71	371.636		0.103679
Ruia17	Ruia72	17	72	359.81		0.033366
Ruia17	Ruia73	17	73	338.565		0.035602
Ruia17	Ruia74	17	74	329.105		-0.059307
Ruia17	Ruia75	17	75	335.848		0.129076
Ruia17	Ruia76	17	76	348.231		-0.010394
Ruia17	Ruia77	17	77	356.095		0.051153
Ruia17	Ruia78	17	78	330.074		0.016054
Ruia17	Ruia79	17	79	343.472		0.120782
Ruia17	Ruia80	17	80	308.907		0.06357
Ruia17	Ruia81	17	81	282.551		0.031779
Ruia17	Ruia82	17	82	341.933		-0.123021
Ruia17	Ruia83	17	83	345.67		0.020414
Ruia17	Ruia84	17	84	364.438		0.055118
Ruia17	Ruia85	17	85	356.559		-0.029417
Ruia17	Ruia86	17	86	397.519		-0.064928
Ruia17	Ruia87	17	87	398.287		0.060121
Ruia17	Ruia88	17	88	413.076		0.12495
Ruia17	Ruia89	17	89	423.894		0.105215
[truncated: 3,497 more rows]
[truncated: 51 more columns]

## Sheet: Lupului_SSRs
SPAGeDi 1.5d (build 02-06-2017) - a program for Spatial Pattern Analysis of Genetic Diversity
Written by Olivier Hardy & Xavier Vekemans
Contributions by Reed Cartwright
100 individuals
1 categories: Lupului
2 spatial coordinates, X, Y
12 loci: sfc0018, sfc0161, sfc1063, sfc1143, FS, mfs11, FgSI0006, FgSI0009, FS_C0024, FS_C1968, FS_C2361, FS_C7377
3 digits per allele
Max ploidy announced: 2
# indiv within each ploidy: 2x=100
# groups (min - max # indiv per group):
1 categorical groups
0 spatial groups
0 spatio-categorical groups
GENE DIVERSITY and ALLELE FREQUENCIES
Locus	Category	Sample size	# missing genotypes (%)	# incomplete genotypes (%)	# of defined gene copies	NA: # alleles	NAe: Effective # alleles (Nielsen et al. 2003)	AR(k=200): Allelic richness (expected number of alleles among 200 gene copies)	He (gene diversity corrected for sample size, Nei 1978)	Ho (observed heterozygosity)	Fi (individual inbreeding coefficient)	Pval(Fi<>0) after 10000 randomization of gene copies among individuals
Multilocus average
Multilocus average	All categories confounded	100	0.0 (0.0%)	0.0 (0.0%)	200	9.08	3.74	9.08	0.6505	0.644	0.01	0.5598
sfc0018														sfc0018 alleles:	151	157	159	161	163	165	167	169	171	173	175	177	179
sfc0018	All categories confounded	100	0 (0.0%)	0 (0.0%)	200	13	7.32	13	0.8634	0.9	-0.043	0.2565		frequency	0.025	0.015	0.005	0.05	0.1	0.09	0.005	0.26	0.155	0.055	0.12	0.02	0.1
sfc0161														sfc0161 alleles:	105	107	109	111	113	115	117	119	121	123	125	127	129	131	133	135	139	141	147	150
sfc0161	All categories confounded	100	0 (0.0%)	0 (0.0%)	200	20	7.24	20	0.862	0.82	0.049	0.1943		frequency	0.07	0.015	0.01	0.005	0.025	0.025	0.01	0.015	0.275	0.175	0.125	0.04	0.015	0.015	0.035	0.035	0.095	0.005	0.005	0.005
sfc1063														sfc1063 alleles:	187	191	193	195	197	199	201	205	207	209	211
sfc1063	All categories confounded	100	0 (0.0%)	0 (0.0%)	200	11	5.43	11	0.8159	0.83	-0.017	0.7004		frequency	0.03	0.015	0.35	0.095	0.105	0.06	0.05	0.15	0.125	0.015	0.005
sfc1143														sfc1143 alleles:	105	107	113	115	117	119	121	123	125	127	129	131	141
sfc1143	All categories confounded	100	0 (0.0%)	0 (0.0%)	200	13	4.44	13	0.775	0.79	-0.019	0.6878		frequency	0.005	0.005	0.03	0.13	0.015	0.02	0.065	0.16	0.41	0.105	0.015	0.035	0.005
FS														FS alleles:	196	199	202	205	208
FS	All categories confounded	100	0 (0.0%)	0 (0.0%)	200	5	1.38	5	0.2773	0.23	0.171	0.0695		frequency	0.015	0.005	0.84	0.135	0.005
mfs11														mfs11 alleles:	128	132	134	136	138	141	143	147	152
mfs11	All categories confounded	100	0 (0.0%)	0 (0.0%)	200	9	3.61	9	0.7231	0.7	0.032	0.5516		frequency	0.005	0.18	0.455	0.155	0.005	0.03	0.12	0.04	0.01
FgSI0006														FgSI0006 alleles:	260	261	262	264	265
FgSI0006	All categories confounded	100	0 (0.0%)	0 (0.0%)	200	5	3.01	5	0.6674	0.68	-0.019	0.7845		frequency	0.41	0.045	0.38	0.02	0.145
FgSI0009														FgSI0009 alleles:	214	217	220
FgSI0009	All categories confounded	100	0 (0.0%)	0 (0.0%)	200	3	1.89	3	0.4715	0.47	0.003	0.9722		frequency	0.665	0.295	0.04
FS_C0024														FS_C0024 alleles:	167	169	172	175	178	181
FS_C0024	All categories confounded	100	0 (0.0%)	0 (0.0%)	200	6	2.47	6	0.5954	0.59	0.009	0.9015		frequency	0.075	0.47	0.02	0.425	0.005	0.005
FS_C1968														FS_C1968 alleles:	295	297	299	301	303	305	308	310	312	314	316	318	320	323
FS_C1968	All categories confounded	100	0 (0.0%)	0 (0.0%)	200	14	3.53	14	0.7166	0.77	-0.075	0.1089		frequency	0.01	0.02	0.495	0.015	0.035	0.07	0.085	0.155	0.025	0.05	0.005	0.005	0.025	0.005
FS_C2361														FS_C2361 alleles:	194	197	200	203	206	209
FS_C2361	All categories confounded	100	0 (0.0%)	0 (0.0%)	200	6	2.93	6	0.6584	0.56	0.15	0.0317		frequency	0.005	0.395	0.41	0.005	0.135	0.05
FS_C7377														FS_C7377 alleles:	133	136	139	147
FS_C7377	All categories confounded	100	0 (0.0%)	0 (0.0%)	200	4	1.61	4	0.3795	0.39	-0.028	0.7762		frequency	0.005	0.025	0.76	0.21
VALUES OF THE COMPUTED STATISTICS
Genetic analyses at INDIVIDUAL level (100 individuals)
Dist classes		1	2	3	4	5	6	7
Max distance		20	40	80	160	320	640	1400
Number of pairs		51	156	404	1054	2151	1134	0
% partic		58	97	100	100	100	100
CV partic		1.07	0.63	0.42	0.4	0.23	0.63
Mean distance		14.4887	30.3855	61.1604	122.326	233.623	402.102
Mean ln(distance)		2.627	3.3946	4.095	4.7874	5.4342	5.9847
Pairwise KINSHIP coefficients (Loiselle et al., 1995)										distance range for regression analyses	Regression with linear distance									Regression with ln(distance)
Locus	intra-individual (inbreeding coef)	1	2	3	4	5	6	7	average	0-1400	b (slope)	a (intercept)	r2 (coef of determination)	N (# pairs)	Md (mean distance)	Vd (variance of distance)	Mv (mean statistic)	Vv (variance of statistic)		b (slope)	a (intercept)	r2 (coef of determination)	N (# pairs)	Md (mean ln(distance))	Vd (variance of ln(distance))	Mv (mean statistic)	Vv (variance of statistic)
ALL LOCI	0.0097	0.0161	0.0034	-0.0029	-0.0041	0.0015	0.0005		0		5.6371e-06	-0.00132188	6.68574e-05	4950	225.783	15291.7	-4.9121e-05	0.00726808	0	0.000272337	-0.00147075	5.18281e-06	4950	5.2201	0.507892	-4.9121e-05	0.00726808
sfc0018	-0.0426	0.0457	0.0137	-0.0143	-0.0003	0.0006	0.0013		0.0002		1.5479e-05	-0.00327949	0.000114487	4950	225.783	15291.7	0.000215402	0.0320025		-8.44641e-05	0.000656313	1.13222e-07	4950	5.2201	0.507892	0.000215402	0.0320025
sfc0161	0.049	-0.0153	0.0159	0.0061	-0.0068	-0.0004	0.0024		-0.0002		-8.45926e-06	0.00166266	2.86096e-05	4950	225.783	15291.7	-0.000247297	0.0382481		-0.0028797	0.014785	0.000110117	4950	5.2201	0.507892	-0.000247297	0.0382481
sfc1063	-0.0173	0.0331	-0.0082	-0.013	0.0039	0.0033	-0.0053		0.0001		-9.27088e-06	0.00218073	3.22818e-05	4950	225.783	15291.7	8.75195e-05	0.0407138		-0.000443738	0.00240388	2.45631e-06	4950	5.2201	0.507892	8.75195e-05	0.0407138
sfc1143	-0.0195	0.0189	-0.0207	-0.0052	0.0047	-0.0019	0.0035		0.0001		1.10999e-05	-0.00240774	3.67221e-05	4950	225.783	15291.7	9.84381e-05	0.0513063		0.00249109	-0.0129053	6.14297e-05	4950	5.2201	0.507892	9.84381e-05	0.0513063
FS	0.1714	-0.0956	-0.0342	-0.0097	-0.0105	0.0103	-0.0011		-0.0009		5.04621e-05	-0.012259	0.00015055	4950	225.783	15291.7	-0.000865466	0.258646		0.0123954	-0.0655708	0.000301708	4950	5.2201	0.507892	-0.000865466	0.258646
mfs11	0.0321	-0.0053	-0.0082	0.0132	-0.0038	0.0007	-0.0018		-0.0002		4.64258e-07	-0.00026711	4.40083e-08	4950	225.783	15291.7	-0.000162289	0.0748931		0.000556023	-0.00306479	2.0966e-06	4950	5.2201	0.507892	-0.000162289	0.0748931
FgSI0006	-0.019	0.1177	0.0606	0.0295	-0.0103	-0.0085	0.002		0.0001		-5.07094e-05	0.0115453	0.00036731	4950	225.783	15291.7	9.59711e-05	0.107054		-0.0166545	0.0870341	0.00131593	4950	5.2201	0.507892	9.59711e-05	0.107054
FgSI0009	0.0032	-0.0064	-0.0019	-0.0059	-0.0212	0.0111	0.0012		0		3.3846e-05	-0.00765806	9.02272e-05	4950	225.783	15291.7	-1.62121e-05	0.194148		0.00676888	-0.0353504	0.000119859	4950	5.2201	0.507892	-1.62121e-05	0.194148
FS_C0024	0.0091	0.0682	-0.0102	-0.0129	-0.0043	0.004	-0.0009		0		2.14376e-05	-0.00488622	4.54318e-05	4950	225.783	15291.7	-4.59789e-05	0.154685		0.00403461	-0.021107	5.34473e-05	4950	5.2201	0.507892	-4.59789e-05	0.154685
FS_C1968	-0.0748	0.0189	0.0037	-0.0015	-0.0056	0.0034	-0.0003		0.0004		-4.36034e-07	0.000476259	6.78223e-08	4950	225.783	15291.7	0.00037781	0.0428671		-0.00118482	0.00656269	1.66323e-05	4950	5.2201	0.507892	0.00037781	0.0428671
FS_C2361	0.1502	-0.0591	0.0134	-0.0255	-0.0067	0.0053	0.0028		-0.0008		2.79926e-05	-0.00707882	7.71609e-05	4950	225.783	15291.7	-0.000758558	0.155291		0.00627177	-0.0334978	0.000128648	4950	5.2201	0.507892	-0.000758558	0.155291
FS_C7377	-0.0277	-0.0068	-0.0143	0.0022	0.0027	-0.0017	0.0028		0.0001		2.52028e-05	-0.00555054	5.36705e-05	4950	225.783	15291.7	0.000139822	0.180975		0.0039902	-0.0206894	4.46829e-05	4950	5.2201	0.507892	0.000139822	0.180975
Jackknifed estimators (over loci)
Mean	0.0093	0.0164	0.0036	-0.0029	-0.004	0.0015	0.0005		0		5.41189e-06	-0.00126893					-4.702e-05			0.000219089	-0.00119069					-4.702e-05
SE	0.0186	0.014	0.0066	0.0045	0.0019	0.0013	0.0009		0.0001		6.72347e-06	0.00154752					9.40976e-05			0.00180663	0.00946373					9.40976e-05
LOCATIONS, INDIVIDUALS and/or GENES PERMUTATION TESTS -> Ho: obs=exp (exp = mean value after permutation)
Initial seed= 6978247
ALL LOCI	Pairwise KINSHIP coefficients (Loiselle et al., 1995)										Slopes of regression analyses
	intra-individual	1	2	3	4	5	6	7			b-lin (slope linear dist)	b-log (slope ln(dist))
Object permuted	GaI	ILaI	ILaI	ILaI	ILaI	ILaI	ILaI				ILaI	ILaI
N valid permut	10000	10000	10000	10000	10000	10000	10000				10000	10000
N different permut val	691	9091	9465	9706	9820	9827	9884				10000	9998
Obs val	0.0097248	0.0161046	0.00344742	-0.00291263	-0.00407572	0.00152773	0.000515066				5.6371e-06	-0.000272337	0.000275011
Mean permut val	-6.73838e-05	1.21802e-05	-6.84814e-05	-1.71617e-05	-8.88238e-05	-4.7368e-05	-2.70235e-05				3.41836e-08	-1.47468e-06
SD permut val	0.0166272	0.0118731	0.00674826	0.00407781	0.00225083	0.00135264	0.00197632				8.57339e-06	0.00159327
95%CI-inf	-0.0327654	-0.0231161	-0.012831	-0.0079522	-0.00452589	-0.00286268	-0.00412431				-1.87832e-05	-0.00340635
95%CI-sup	0.0329013	0.0238049	0.01329	0.00818479	0.00433662	0.00245885	0.00357846				1.47268e-05	0.00282174
P(1-sided test, H1: obs<exp)	0.7317	0.912	0.7024	0.2404	0.0373	0.8867	0.593				0.7325	0.5429
P(1-sided test, H1: obs>exp)	0.2745	0.0882	0.2977	0.7597	0.9628	0.1134	0.4071				0.2676	0.4572
P(2-sided test, H1: obs<>exp)	0.5427	0.1762	0.5952	0.4807	0.0745	0.2267	0.814				0.535	0.9142
sfc0018	Pairwise KINSHIP coefficients (Loiselle et al., 1995)										Slopes of regression analyses
	intra-individual	1	2	3	4	5	6	7			b-lin (slope linear dist)	b-log (slope ln(dist))
Object permuted	GaI	ILaI	ILaI	ILaI	ILaI	ILaI	ILaI				ILaI	ILaI
N valid permut	10000	10000	10000	10000	10000	10000	10000				10000	10000
N different permut val	82	5839	7070	8051	8680	8822	8840				9999	10000
Obs val	-0.0426438	0.0456754	0.0136677	-0.0143196	-0.000285752	0.000574469	0.00128327				1.5479e-05	-8.44641e-05
Mean permut val	-0.000352874	0.000118149	0.000324486	0.000236313	0.000167274	0.000224295	0.000225182				-9.42321e-09	-1.23152e-05
SD permut val	0.0375944	0.0249797	0.0142487	0.00855815	0.0047931	0.00285767	0.004102				1.80234e-05	0.00335102
95%CI-inf	-0.0659253	-0.046823	-0.0269631	-0.016423	-0.00932005	-0.00590886	-0.00890496				-4.29255e-05	-0.00750592
95%CI-sup	0.0737639	0.0509822	0.0293379	0.0173036	0.00940844	0.00529626	0.007291				2.69745e-05	0.00545895
P(1-sided test, H1: obs<exp)	0.1624	0.963	0.8276	0.0421	0.4543	0.5271	0.5701				0.812	0.4456
P(1-sided test, H1: obs>exp)	0.8748	0.0372	0.1725	0.958	0.5458	0.473	0.43				0.1881	0.5545
P(2-sided test, H1: obs<>exp)	0.2876	0.0742	0.3449	0.0841	0.9084	0.9458	0.8598				0.3761	0.891
sfc0161	Pairwise KINSHIP coefficients (Loiselle et al., 1995)										Slopes of regression analyses
	intra-individual	1	2	3	4	5	6	7			b-lin (slope linear dist)	b-log (slope ln(dist))
Object permuted	GaI	ILaI	ILaI	ILaI	ILaI	ILaI	ILaI				ILaI	ILaI
N valid permut	10000	10000	10000	10000	10000	10000	10000				10000	10000
N different permut val	89	6214	7409	8216	8949	9138	9328				9999	10000
Obs val	0.04898	-0.0152685	0.0158906	0.00605461	-0.00684495	-0.000425029	0.00243244				-8.45926e-06	-0.0028797
Mean permut val	-0.00014793	-0.000120126	-0.000495549	-0.00028436	-0.000263199	-0.000270868	-0.000146173				3.53001e-07	5.168e-05
SD permut val	0.0369121	0.0274586	0.0153292	0.00930922	0.00523066	0.00309839	0.0044923				1.9764e-05	0.00368039
95%CI-inf	-0.0676109	-0.0519603	-0.0291015	-0.0181293	-0.0103266	-0.00697548	-0.0104064				-4.80034e-05	-0.00861348
95%CI-sup	0.0722982	0.056915	0.0310437	0.0187093	0.0101072	0.0052148	0.00744719				2.7913e-05	0.00589798
P(1-sided test, H1: obs<exp)	0.9285	0.2946	0.858	0.754	0.1016	0.4513	0.7111				0.2683	0.1922
P(1-sided test, H1: obs>exp)	0.1184	0.7057	0.1423	0.2462	0.8986	0.5488	0.289				0.7318	0.8079
P(2-sided test, H1: obs<>exp)	0.1899	0.5888	0.2843	0.4922	0.203	0.9024	0.5778				0.5364	0.3843
sfc1063	Pairwise KINSHIP coefficients (Loiselle et al., 1995)										Slopes of regression analyses
	intra-individual	1	2	3	4	5	6	7			b-lin (slope linear dist)	b-log (slope ln(dist))
Object permuted	GaI	ILaI	ILaI	ILaI	ILaI	ILaI	ILaI				ILaI	ILaI
N valid permut	10000	10000	10000	10000	10000	10000	10000				10000	10000
N different permut val	73	6016	7271	8061	8793	8980	9072				10000	9999
Obs val	-0.0173312	0.0330572	-0.00816966	-0.0129859	0.00392962	0.00331472	-0.00529425				-9.27088e-06	-0.000443738
Mean permut val	-0.000298524	0.000149762	-3.5941e-05	5.34144e-05	-8.96606e-09	9.50636e-05	0.000180898				4.00636e-07	5.19715e-05
SD permut val	0.0428376	0.0278662	0.0158103	0.0095647	0.00527293	0.00317372	0.00462281				2.03069e-05	0.00378006
95%CI-inf	-0.078919	-0.0521995	-0.0302189	-0.0180471	-0.0102227	-0.00680531	-0.0102691				-4.96203e-05	-0.00875711
95%CI-sup	0.0935267	0.0575715	0.031665	0.0194696	0.0104799	0.00567114	0.00812579				2.9668e-05	0.00616431
P(1-sided test, H1: obs<exp)	0.3772	0.8812	0.3027	0.082	0.7759	0.8524	0.1138				0.2629	0.3971
P(1-sided test, H1: obs>exp)	0.692	0.1192	0.6975	0.9181	0.2242	0.1477	0.8863				0.7372	0.603
P(2-sided test, H1: obs<>exp)	0.6851	0.238	0.6051	0.1639	0.4483	0.2953	0.2275				0.5256	0.794
sfc1143	Pairwise KINSHIP coefficients (Loiselle et al., 1995)										Slopes of regression analyses
	intra-individual	1	2	3	4	5	6	7			b-lin (slope linear dist)	b-log (slope ln(dist))
Object permuted	GaI	ILaI	ILaI	ILaI	ILaI	ILaI	ILaI				ILaI	ILaI
N valid permut	10000	10000	10000	10000	10000	10000	10000				10000	10000
N different permut val	80	6319	7420	8245	8980	9067	9187				9998	10000
Obs val	-0.0194853	0.0189192	-0.0207173	-0.00522894	0.00467215	-0.00188028	0.00351571				1.10999e-05	0.00249109
Mean permut val	-0.000107767	0.00010941	0.000121274	0.000176383	5.52411e-05	9.62903e-05	0.000111258				8.72946e-08	6.45479e-06
SD permut val	0.0463794	0.0312723	0.0176352	0.0107122	0.00596356	0.00352441	0.00507861				2.25962e-05	0.00422418
95%CI-inf	-0.0843277	-0.0597817	-0.0328129	-0.0206691	-0.011643	-0.00781136	-0.0114712				-5.59368e-05	-0.00994834
95%CI-sup	0.0972311	0.0636732	0.0363731	0.0219359	0.0118946	0.00630566	0.00843035				3.07608e-05	0.00655018
P(1-sided test, H1: obs<exp)	0.3537	0.732	0.1125	0.3085	0.7895	0.2604	0.752				0.6434	0.7041
P(1-sided test, H1: obs>exp)	0.6999	0.2681	0.8877	0.6916	0.2106	0.7397	0.2481				0.3567	0.296
P(2-sided test, H1: obs<>exp)	0.6537	0.536	0.2248	0.6168	0.4211	0.5206	0.4961				0.7132	0.5918
FS	Pairwise KINSHIP coefficients (Loiselle et al., 1995)										Slopes of regression analyses
	intra-individual	1	2	3	4	5	6	7			b-lin (slope linear dist)	b-log (slope ln(dist))
Object permuted	GaI	ILaI	ILaI	ILaI	ILaI	ILaI	ILaI				ILaI	ILaI
N valid permut	10000	10000	10000	10000	10000	10000	10000				10000	10000
N different permut val	39	6496	7809	8629	9324	9432	9606				9999	10000
Obs val	0.17139	-0.0956008	-0.0342495	-0.0096755	-0.0104789	0.0103021	-0.00112137				5.04621e-05	0.0123954
Mean permut val	2.7076e-05	0.000313732	-0.000791271	-0.000908527	-0.00105354	-0.000841519	-0.00078398				3.50163e-07	-8.88357e-06
SD permut val	0.086449	0.0705044	0.0401838	0.024363	0.0132772	0.00799005	0.0116383				5.0778e-05	0.00945949
95%CI-inf	-0.154815	-0.124206	-0.0739796	-0.0472438	-0.0274065	-0.018929	-0.0297514				-0.000133437	-0.0237891
95%CI-sup	0.17139	0.153672	0.0822109	0.0496488	0.0253276	0.0125221	0.0174087				5.47596e-05	0.0131598
P(1-sided test, H1: obs<exp)	0.9762	0.0721	0.2034	0.3629	0.2341	0.945	0.4158				0.9412	0.963
P(1-sided test, H1: obs>exp)	0.0481	0.9282	0.7967	0.6372	0.7661	0.0552	0.5843				0.0589	0.0371
P(2-sided test, H1: obs<>exp)	0.0719	0.1439	0.4067	0.7256	0.468	0.1102	0.8314				0.1177	0.0741
mfs11	Pairwise KINSHIP coefficients (Loiselle et al., 1995)										Slopes of regression analyses
	intra-individual	1	2	3	4	5	6	7			b-lin (slope linear dist)	b-log (slope ln(dist))
Object permuted	GaI	ILaI	ILaI	ILaI	ILaI	ILaI	ILaI				ILaI	ILaI
N valid permut	10000	10000	10000	10000	10000	10000	10000				10000	10000
N different permut val	55	6829	7902	8591	9276	9364	9545				9998	10000
Obs val	0.0321273	-0.00531705	-0.00815625	0.0132369	-0.00379072	0.000662336	-0.0017961				4.64258e-07	0.000556023
Mean permut val	6.4709e-05	-0.000339707	-0.000111134	7.56267e-06	-0.000273951	-0.000124193	-0.000190334				-2.14753e-07	-2.48961e-05
SD permut val	0.0529196	0.0382604	0.0214365	0.0130251	0.00729757	0.00432281	0.00629704				2.74108e-05	0.00509217
95%CI-inf	-0.106858	-0.0726296	-0.0409871	-0.0252593	-0.0146992	-0.00973249	-0.0147387				-6.89666e-05	-0.0122047
95%CI-sup	0.10162	0.0784148	0.0436069	0.0259056	0.0139484	0.00752276	0.0103069				3.61864e-05	0.00769848
P(1-sided test, H1: obs<exp)	0.7747	0.4625	0.3573	0.8481	0.3122	0.5449	0.3435				0.4234	0.4918
P(1-sided test, H1: obs>exp)	0.3041	0.5377	0.6429	0.152	0.6879	0.4552	0.6566				0.5767	0.5083
P(2-sided test, H1: obs<>exp)	0.5293	0.9247	0.7143	0.3039	0.6242	0.9102	0.6868				0.8466	0.9834
FgSI0006	Pairwise KINSHIP coefficients (Loiselle et al., 1995)										Slopes of regression analyses
	intra-individual	1	2	3	4	5	6	7			b-lin (slope linear dist)	b-log (slope ln(dist))
Object permuted	GaI	ILaI	ILaI	ILaI	ILaI	ILaI	ILaI				ILaI	ILaI
N valid permut	10000	10000	10000	10000	10000	10000	10000				10000	10000
N different permut val	86	6907	7962	8622	9289	9343	9522				9999	9999
Obs val	-0.0189941	0.117701	0.0606106	0.0295383	-0.0103393	-0.00850356	0.00200378				-5.07094e-05	-0.0166545
Mean permut val	9.18163e-05	0.000887721	-6.49056e-05	0.000417029	-5.41154e-05	7.47489e-05	0.000147868				1.28623e-07	-2.34986e-05
SD permut val	0.0662557	0.0450492	0.0256713	0.015576	0.00856904	0.00515542	0.00738012				3.24165e-05	0.00606641
95%CI-inf	-0.124408	-0.0861134	-0.0484472	-0.029906	-0.0169187	-0.011535	-0.0173413				-8.60353e-05	-0.0148029
95%CI-sup	0.131597	0.0909787	0.0527191	0.0312996	0.016875	0.0087101	0.0121195				3.98643e-05	0.00895834
P(1-sided test, H1: obs<exp)	0.3742	0.9943	0.9876	0.9687	0.1115	0.059	0.5645				0.0734	0.0168
P(1-sided test, H1: obs>exp)	0.652	0.0058	0.0125	0.0314	0.8888	0.9411	0.4356				0.9267	0.9833
P(2-sided test, H1: obs<>exp)	0.7221	0.0115	0.0249	0.0627	0.2227	0.1179	0.871				0.1467	0.0335
FgSI0009	Pairwise KINSHIP coefficients (Loiselle et al., 1995)										Slopes of regression analyses
	intra-individual	1	2	3	4	5	6	7			b-lin (slope linear dist)	b-log (slope ln(dist))
Object permuted	GaI	ILaI	ILaI	ILaI	ILaI	ILaI	ILaI				ILaI	ILaI
N valid permut	10000	10000	10000	10000	10000	10000	10000				10000	10000
N different permut val	48	6197	7722	8519	9389	9364	9604				10000	10000
Obs val	0.00321334	-0.00643279	-0.00187359	-0.00591786	-0.0211822	0.0111178	0.00118391				3.3846e-05	0.00676888
Mean permut val	9.67854e-06	-9.58732e-05	-0.000404706	0.000122898	6.30163e-05	-3.92826e-05	-3.86239e-05				-6.88682e-07	-8.19095e-05
SD permut val	0.0899506	0.0612846	0.0348049	0.0207654	0.0116962	0.00690441	0.0101851				4.49961e-05	0.00830207
95%CI-inf	-0.167308	-0.115412	-0.0648284	-0.0403176	-0.0235685	-0.0156748	-0.0256104				-0.000122712	-0.0209542
95%CI-sup	0.173735	0.125638	0.0704066	0.0417378	0.0232126	0.0115984	0.0156384				4.74788e-05	0.0112615
P(1-sided test, H1: obs<exp)	0.4753	0.4696	0.4934	0.3852	0.0359	0.97	0.4867				0.8211	0.813
P(1-sided test, H1: obs>exp)	0.5327	0.5306	0.5067	0.6149	0.9642	0.0301	0.5134				0.179	0.1871
P(2-sided test, H1: obs<>exp)	0.9425	0.9389	0.9866	0.7702	0.0717	0.0601	0.9732				0.3579	0.3741
FS_C0024	Pairwise KINSHIP coefficients (Loiselle et al., 1995)										Slopes of regression analyses
	intra-individual	1	2	3	4	5	6	7			b-lin (slope linear dist)	b-log (slope ln(dist))
Object permuted	GaI	ILaI	ILaI	ILaI	ILaI	ILaI	ILaI				ILaI	ILaI
N valid permut	10000	10000	10000	10000	10000	10000	10000				10000	10000
N different permut val	54	6492	7628	8437	8971	9076	9146				9997	9998
Obs val	0.00907633	0.0681646	-0.0102259	-0.0129193	-0.00429147	0.00400486	-0.000864723				2.14376e-05	0.00403461
Mean permut val	0.000180312	-0.000332167	0.000393894	-0.000365168	-8.72511e-05	-2.38893e-06	-2.42269e-05				3.61793e-07	5.12564e-05
SD permut val	0.0784113	0.0539264	0.0310835	0.018644	0.0104386	0.00622484	0.00905102				3.94142e-05	0.00730253
95%CI-inf	-0.142848	-0.104116	-0.0582974	-0.036036	-0.0209397	-0.0141744	-0.0227357				-0.0001066	-0.0182696
95%CI-sup	0.161001	0.110283	0.0652223	0.0377221	0.0200203	0.0105381	0.014289				4.4502e-05	0.0101973
P(1-sided test, H1: obs<exp)	0.5557	0.8985	0.3744	0.2494	0.3298	0.7381	0.3911				0.6577	0.6787
P(1-sided test, H1: obs>exp)	0.4975	0.1017	0.6257	0.7507	0.6704	0.2621	0.609				0.3424	0.3214
P(2-sided test, H1: obs<>exp)	0.9417	0.2032	0.7486	0.4987	0.6593	0.5239	0.782				0.6846	0.6426
FS_C1968	Pairwise KINSHIP coefficients (Loiselle et al., 1995)										Slopes of regression analyses
	intra-individual	1	2	3	4	5	6	7			b-lin (slope linear dist)	b-log (slope ln(dist))
Object permuted	GaI	ILaI	ILaI	ILaI	ILaI	ILaI	ILaI				ILaI	ILaI
N valid permut	10000	10000	10000	10000	10000	10000	10000				10000	10000
N different permut val	86	6158	7322	8156	8871	8930	9092				9998	9999
Obs val	-0.0748432	0.0188966	0.00366926	-0.00151752	-0.00563922	0.00337179	-0.000319119				-4.36034e-07	-0.00118482
Mean permut val	0.000897604	0.000415963	0.00037436	0.000429661	0.000348216	0.00037785	0.000385524				-6.66382e-08	-7.19347e-06
SD permut val	0.0475079	0.0285097	0.0162617	0.00979612	0.00553485	0.00326194	0.00482115				2.13535e-05	0.00391949
95%CI-inf	-0.0888675	-0.0532871	-0.0305373	-0.0183015	-0.0106255	-0.00682693	-0.0111929				-5.49908e-05	-0.00946029
95%CI-sup	0.0934479	0.0584257	0.033763	0.0203867	0.0113489	0.0059504	0.00822962				2.81823e-05	0.00601216
P(1-sided test, H1: obs<exp)	0.0724	0.746	0.5911	0.4266	0.1362	0.8266	0.3823				0.4008	0.3193
P(1-sided test, H1: obs>exp)	0.9595	0.2542	0.4092	0.5735	0.8639	0.1736	0.6178				0.5993	0.6808
P(2-sided test, H1: obs<>exp)	0.1129	0.5081	0.818	0.853	0.2723	0.347	0.7644				0.8014	0.6384
FS_C2361	Pairwise KINSHIP coefficients (Loiselle et al., 1995)										Slopes of regression analyses
	intra-individual	1	2	3	4	5	6	7			b-lin (slope linear dist)	b-log (slope ln(dist))
Object permuted	GaI	ILaI	ILaI	ILaI	ILaI	ILaI	ILaI				ILaI	ILaI
N valid permut	10000	10000	10000	10000	10000	10000	10000				10000	10000
N different permut val	74	7466	8314	8907	9401	9491	9647				10000	10000
Obs val	0.150194	-0.0591052	0.01341	-0.0255439	-0.00665944	0.0052894	0.00275909				2.79926e-05	0.00627177
Mean permut val	-0.000468674	-0.000825257	-0.000853949	-0.00070512	-0.000606886	-0.000805888	-0.000812669				-4.01707e-07	-6.77463e-05
SD permut val	0.0676809	0.0544479	0.0313806	0.0188376	0.0103799	0.00623211	0.00918896				4.01847e-05	0.00747168
95%CI-inf	-0.124573	-0.10475	-0.0602967	-0.0365674	-0.0210662	-0.0149555	-0.023177				-0.00010711	-0.0186219
95%CI-sup	0.134929	0.10806	0.0625315	0.037178	0.0201808	0.00964673	0.0137299				4.76734e-05	0.0107484
P(1-sided test, H1: obs<exp)	0.9899	0.1405	0.6807	0.0894	0.2717	0.8466	0.6268				0.761	0.8122
P(1-sided test, H1: obs>exp)	0.0174	0.8596	0.3194	0.9108	0.7284	0.1535	0.3733				0.2391	0.1879
P(2-sided test, H1: obs<>exp)	0.0275	0.2809	0.6386	0.1786	0.5432	0.3069	0.7464				0.4781	0.3757
FS_C7377	Pairwise KINSHIP coefficients (Loiselle et al., 1995)										Slopes of regression analyses
	intra-individual	1	2	3	4	5	6	7			b-lin (slope linear dist)	b-log (slope ln(dist))
Object permuted	GaI	ILaI	ILaI	ILaI	ILaI	ILaI	ILaI				ILaI	ILaI
N valid permut	10000	10000	10000	10000	10000	10000	10000				10000	10000
N different permut val	46	7589	8503	9076	9610	9633	9781				10000	9999
Obs val	-0.0276771	-0.00679458	-0.0142557	0.00221926	0.00269351	-0.00168108	0.0027716				2.52028e-05	0.0039902
Mean permut val	-0.000866521	-0.00014742	0.000371949	2.84514e-05	0.000118418	0.000186891	9.10971e-05				-7.89623e-08	3.10185e-06
SD permut val	0.0877294	0.0581758	0.0335861	0.0197823	0.0112061	0.0067116	0.00984508				4.23257e-05	0.007861
95%CI-inf	-0.160075	-0.110376	-0.0636502	-0.0385979	-0.0223415	-0.0151209	-0.0233168				-0.00011489	-0.0197301
95%CI-sup	0.184159	0.119632	0.0687051	0.0400378	0.0228546	0.0113033	0.0156203				4.57522e-05	0.0108233
P(1-sided test, H1: obs<exp)	0.4455	0.4611	0.3414	0.5477	0.5937	0.3378	0.5701				0.6953	0.6551
P(1-sided test, H1: obs>exp)	0.662	0.539	0.6587	0.4524	0.4064	0.6623	0.43				0.3048	0.345
P(2-sided test, H1: obs<>exp)	0.7834	0.922	0.6826	0.9046	0.8126	0.6754	0.8598				0.6094	0.6898
PAIRWISE SPATIAL AND GENETIC DISTANCES written as matrices
Matrix of pairwise spatial distances between INDIVIDUALS (a -1 value is given for pairs of individuals belonging to a same spatial group)
	Lupului1	Lupului2	Lupului3	Lupului4	Lupului5	Lupului6	Lupului7	Lupului8	Lupului9	Lupului10	Lupului11	Lupului12	Lupului13	Lupului14	Lupului15	Lupului16	Lupului17	Lupului18	Lupului19	Lupului20	Lupului21	Lupului22	Lupului23	Lupului24	Lupului25	Lupului26	Lupului27	Lupului28	Lupului29	Lupului30	Lupului31	Lupului32	Lupului33	Lupului34	Lupului35	Lupului36	Lupului37	Lupului38	Lupului39	Lupului40	Lupului41	Lupului42	Lupului43	Lupului44	Lupului45	Lupului46	Lupului47	Lupului48	Lupului49
Lupului1	-1	36.1368	57.5018	92.2272	92.7823	94.8459	134.865	139.194	141.343	149.957	145.563	181.162	217.296	204.24	229.518	292.146	276.726	305.959	315.33	256.679	283.385	305.634	365.276	420.776	346.243	385.326	404.944	416.774	466.592	419.664	444.185	432.81	422.339	456.242	380.99	432.596	447.35	395.336	458.839	485.608	483.768	491.51	526.975	544.377	550.714	559.278	574.583	590.006	611.536
Lupului2	36.1368	-1	21.4691	58.8041	56.8851	60.3288	101.051	103.528	105.277	114.046	111.652	146.842	182.313	168.336	193.421	256.193	240.82	269.939	280.292	222.501	248.979	271.164	329.973	385.192	310.473	349.368	368.974	380.748	430.833	383.62	408.129	396.695	386.225	420.198	345.148	396.71	411.946	359.517	423.26	449.857	448.28	455.915	491.535	508.995	515.562	524.197	539.567	554.644	576.471
Lupului3	57.5018	21.4691	-1	39.5521	36.6588	42.7982	83.4171	83.3564	84.3272	92.5771	91.2174	126.036	161.127	146.867	172.324	234.727	219.351	248.487	259.044	201.667	228.014	250.159	308.624	363.762	289.011	327.904	347.511	359.299	409.372	362.178	386.694	375.314	364.842	398.757	323.68	375.241	390.56	338.05	401.83	428.397	426.87	434.481	470.136	487.612	494.247	502.906	518.297	533.265	555.182
Lupului4	92.2272	58.8041	39.5521	-1	36.5039	50.3938	80.0214	68.7051	63.9806	62.7569	53.3358	88.9784	125.524	115.443	146.363	202.93	187.278	217.228	223.462	164.452	191.177	213.434	273.698	329.694	255.866	295.805	315.469	327.714	375.98	330.762	355.362	344.922	334.457	367.266	290.84	342.566	355.871	305.058	367.711	394.948	392.422	400.394	435.515	452.81	458.849	467.342	482.589	498.392	519.577
Lupului5	92.7823	56.8851	36.6588	36.5039	-1	13.9885	48.71	46.7455	48.7362	61.293	69.9175	100.772	132.56	114.58	136.905	201.66	186.587	214.991	229.24	174.843	200.234	221.999	277.796	331.899	256.637	294.621	314.136	325.606	376.825	328.377	352.791	340.924	330.469	364.924	290.935	342.23	359.212	305.373	369.916	395.858	395.204	402.467	438.554	456.178	463.435	472.268	487.803	501.837	524.516
Lupului6	94.8459	60.3288	42.7982	50.3938	13.9885	-1	40.8411	45.7687	51.1192	67.97	81.0528	109.767	139.466	119.15	137.681	204.835	190.112	217.698	234.761	182.315	207.063	228.52	282.478	335.702	260.21	297.296	316.682	327.819	380.005	330.476	354.747	342.368	331.949	366.935	294.103	345.061	363.354	308.567	373.615	399.019	399.057	406.044	442.418	460.134	467.823	476.766	492.384	505.754	528.95
Lupului7	134.865	101.051	83.4171	80.0214	48.71	40.8411	-1	23.7489	35.816	59.4644	85.7422	102.719	123.199	97.1876	105.563	176.327	162.7	187.948	211.623	166.134	188.218	208.322	256.574	307.301	231.879	266.698	285.698	296.113	350.017	298.536	322.421	309.152	298.844	334.665	264.572	314.506	335.573	278.991	344.779	368.914	370.452	376.801	413.677	431.538	440.19	449.362	465.128	476.945	501.254
Lupului8	139.194	103.528	83.3564	68.7051	46.7455	45.7687	23.7489	-1	12.1378	35.7644	63.3189	79.0093	101.05	76.7668	91.9315	160.016	145.638	172.529	192.425	144.226	167.227	187.886	238.864	291.129	215.567	252.005	271.313	282.304	334.942	284.919	309.136	296.644	286.233	321.337	249.108	299.818	319.042	263.573	328.919	353.932	354.461	361.231	397.799	415.576	423.641	432.683	448.37	461.139	484.771
Lupului9	141.343	105.277	84.3272	63.9806	48.7362	51.1192	35.816	12.1378	-1	23.6495	51.6838	67.1521	90.8688	68.3221	88.1955	153.787	139.003	166.801	184.152	134.095	157.748	178.763	231.459	284.588	209.108	246.44	265.887	277.195	328.995	279.919	304.282	292.265	281.816	316.438	243.082	294.155	312.238	257.542	322.51	348.016	347.942	354.956	391.304	409.016	416.722	425.679	441.309	454.638	477.852
Lupului10	149.957	114.046	92.5771	62.7569	61.293	67.97	59.4644	35.7644	23.6495	-1	31.2286	43.9574	71.5559	54.2916	83.7334	142.19	126.779	156.072	167.967	114.347	139.224	160.846	216.767	271.39	196.472	235.369	254.991	266.877	316.826	269.803	294.354	283.325	272.849	306.376	231.105	282.667	298.43	245.481	309.45	335.855	334.597	342.073	377.911	395.462	402.46	411.237	426.733	441.127	463.503
Lupului11	145.563	111.652	91.2174	53.3358	69.9175	81.0528	85.7422	63.3189	51.6838	31.2286	-1	35.7704	72.9775	68.3697	105.405	152.974	137.239	167.644	170.511	111.116	137.863	160.129	220.985	277.367	204.357	244.953	264.588	277.157	323.994	280.332	304.919	295.306	284.89	316.66	239.429	291.129	303.175	253.492	315.302	342.899	339.813	347.969	382.79	399.994	405.797	414.233	429.434	445.526	466.444
Lupului12	181.162	146.842	126.036	88.9784	100.772	109.767	102.719	79.0093	67.1521	43.9574	35.7704	-1	37.6851	41.945	82.4427	119.345	103.695	134.204	134.759	75.6599	102.23	124.472	185.294	241.816	169.326	210.267	229.85	242.604	288.584	245.853	270.395	261.326	250.965	282.021	204.401	256.028	267.475	218.354	279.704	307.452	304.136	312.357	347.074	364.254	370.027	378.466	393.673	409.775	430.679
Lupului13	217.296	182.313	161.127	125.524	132.56	139.466	123.199	101.05	90.8688	71.5559	72.9775	37.6851	-1	30.0197	62.4283	82.426	66.9807	97.3547	98.0345	43.2275	67.6888	89.4695	148.179	204.399	131.641	172.616	192.186	204.978	251.03	208.248	232.771	223.907	213.578	244.369	166.717	218.353	230.361	180.683	242.353	269.927	266.946	275.027	310.001	327.286	333.423	341.984	357.305	372.87	394.245
Lupului14	204.24	168.336	146.867	115.443	114.58	119.15	97.1876	76.7668	68.3221	54.2916	68.3697	41.945	30.0197	-1	40.5534	87.9321	72.4884	101.955	115.849	70.153	91.0485	111.246	163.388	217.356	142.254	181.101	200.733	212.697	262.586	215.661	240.236	229.515	219.045	252.221	176.826	228.375	244.636	191.211	255.393	281.618	280.639	287.979	323.984	341.599	348.92	357.796	373.372	387.259	410.022
Lupului15	229.518	193.421	172.324	146.363	136.905	137.681	105.563	91.9315	88.1955	83.7334	105.405	82.4427	62.4283	40.5534	-1	72.0776	60.2881	82.6729	113.353	88.8836	100.441	115.611	153.462	202.142	127.068	161.136	180.178	190.783	244.458	193.299	217.388	204.722	194.319	229.611	159.128	208.951	230.617	173.518	239.409	263.351	265.119	271.314	308.27	326.155	335.113	344.368	360.177	371.491	396.092
Lupului16	292.146	256.193	234.727	202.93	201.66	204.835	176.327	160.016	153.787	142.19	152.974	119.345	82.426	87.9321	72.0776	-1	15.736	14.9348	47.9199	68.0733	57.0007	58.8968	81.4555	131.154	55.6069	93.1798	112.803	124.819	175.22	127.837	152.435	142.34	131.917	164.363	89.3063	140.602	159.271	103.762	168.904	194.247	194.46	201.243	237.788	255.578	263.905	273.049	288.806	301.126	324.999
Lupului17	276.726	240.82	219.351	187.278	186.587	190.112	162.7	145.638	139.003	126.779	137.239	103.695	66.9807	72.4884	60.2881	15.736	-1	30.511	53.8638	57.2491	52.1674	60.0226	93.9564	145.596	70.1114	108.655	128.304	140.439	190.248	143.488	168.09	158.075	147.653	179.989	104.396	155.891	173.405	118.813	183.508	209.282	208.951	215.974	252.311	270.041	278.006	287.063	302.769	315.649	339.134
Lupului18	305.959	269.939	248.487	217.228	214.991	217.698	187.948	172.529	166.801	156.072	167.644	134.204	97.3547	101.955	82.6729	14.9348	30.511	-1	49.6932	81.3714	67.1131	64.4508	73.2932	119.469	44.6908	79.6455	99.1462	110.816	162.418	113.731	138.291	127.779	117.334	150.304	76.6706	127.365	147.965	91.1192	156.831	181.404	182.513	188.905	225.729	243.59	252.44	261.698	277.51	289.008	313.429
Lupului19	315.33	280.292	259.044	223.462	229.24	234.761	211.623	192.425	184.152	167.967	170.511	134.759	98.0345	115.849	113.353	47.9199	53.8638	49.6932	-1	62.3419	36.3138	19.3308	50.8685	108.089	44.7138	84.886	102.829	116.479	155.472	120.166	143.466	138.625	129.219	153.996	76.1045	125.341	132.843	88.3618	145.551	174.036	169.576	178.077	212.368	229.501	235.4	243.949	259.281	275.016	296.212
Lupului20	256.679	222.501	201.667	164.452	174.843	182.315	166.134	144.226	134.095	114.347	111.116	75.6599	43.2275	70.153	88.8836	68.0733	57.2491	81.3714	62.3419	-1	27.0752	49.2876	113.055	170.373	103.188	144.865	163.685	177.144	217.799	180.709	204.597	198.242	188.359	215.503	137.128	187.408	194.515	150.086	207.639	236.318	231.283	240.041	273.71	290.573	295.601	303.846	318.889	335.867	355.946
Lupului21	283.385	248.979	228.014	191.177	200.234	207.063	188.218	167.227	157.748	139.224	137.863	102.23	67.6888	91.0485	100.441	57.0007	52.1674	67.1131	36.3138	27.0752	-1	22.2781	86.4559	143.799	79.5085	120.66	138.95	152.556	191.294	156.209	179.688	174.365	164.757	190.289	112.239	161.631	167.567	124.666	180.849	209.699	204.329	213.172	246.677	263.513	268.534	276.795	291.86	308.795	328.912
Lupului22	305.634	271.164	250.159	213.434	221.999	228.52	208.322	187.886	178.763	160.846	160.129	124.472	89.4695	111.246	115.611	58.8968	60.0226	64.4508	19.3308	49.2876	22.2781	-1	65.6713	122.8	63.8695	103.285	120.663	134.358	170.318	138.1	160.924	156.916	147.71	171.094	94.0191	141.784	145.843	105.542	159.419	188.525	182.571	191.575	224.723	241.468	246.331	254.56	269.603	286.683	306.659
Lupului23	365.276	329.973	308.624	273.698	277.796	282.478	256.574	238.864	231.459	216.767	220.985	185.294	148.179	163.388	153.462	81.4555	93.9564	73.2932	50.8685	113.055	86.4559	65.6713	-1	57.3454	31.1639	45.6831	58.7763	72.1614	104.84	75.993	97.0385	95.8046	87.8907	106.451	34.6025	76.5117	82.1921	42.176	94.6831	123.272	118.846	127.227	161.825	179.123	185.697	194.478	210.01	224.735	246.738
Lupului24	420.776	385.192	363.762	329.694	331.899	335.702	307.301	291.129	284.588	271.39	277.367	241.816	204.399	217.356	202.142	131.154	145.596	119.469	108.089	170.373	143.799	122.8	57.3454	-1	75.5636	45.9582	35.1385	39.0658	47.5232	41.5355	50.4864	58.519	56.2933	55.9239	43.8161	26.1516	28.854	30.4554	38.0682	65.9489	63.3553	70.7346	106.717	124.453	132.972	142.254	158.084	170.053	193.971
Lupului25	346.243	310.473	289.011	255.866	256.637	260.21	231.879	215.567	209.108	196.472	204.357	169.326	131.641	142.254	127.068	55.6069	70.1114	44.6908	44.7138	103.188	79.5085	63.8695	31.1639	75.5636	-1	41.7329	60.9124	74.1505	120.361	77.6427	101.814	95.0945	85.3293	113.096	35.0793	86.7763	103.694	49.1932	113.406	139.386	138.898	145.864	182.246	200.01	208.316	217.485	233.259	245.588	269.4
Lupului26	385.326	349.368	327.904	295.805	294.621	297.296	266.698	252.005	246.44	235.369	244.953	210.267	172.616	181.101	161.136	93.1798	108.655	79.6455	84.886	144.865	120.66	103.285	45.6831	45.9582	41.7329	-1	19.6638	32.4715	83.3957	35.9173	60.2284	53.7433	44.4298	71.754	11.1477	47.8367	74.2982	15.8833	79.8248	102.23	105.464	110.712	147.964	165.897	176.091	185.609	201.471	210.843	236.455
Lupului27	404.944	368.974	347.511	315.469	314.136	316.682	285.698	271.313	265.887	254.991	264.588	229.85	192.186	200.733	180.178	112.803	128.304	99.1462	102.829	163.685	138.95	120.663	58.7763	35.1385	60.9124	19.6638	-1	13.699	65.0162	17.4712	40.9371	37.0362	29.4828	52.218	26.725	29.0574	60.6508	16.9693	63.3728	83.5703	88.517	92.8659	130.199	148.102	159.024	168.635	184.456	192.645	218.86
Lupului28	416.774	380.748	359.299	327.714	325.606	327.819	296.113	282.304	277.195	266.877	277.157	242.604	204.978	212.697	190.783	124.819	140.439	110.816	116.479	177.144	152.556	134.358	72.1614	39.0658	74.1505	32.4715	13.699	-1	57.3286	3.83164	27.7937	23.8177	17.9802	39.5513	40.3852	22.642	59.6698	30.0195	58.8583	74.9789	82.6485	85.5892	122.684	140.435	152.31	161.997	177.698	184.202	211.226
Lupului29	466.592	430.833	409.372	375.98	376.825	380.005	350.017	334.942	328.995	316.826	323.994	288.584	251.03	262.586	244.458	175.22	190.248	162.418	155.472	217.799	191.294	170.318	104.84	47.5232	120.361	83.3957	65.0162	57.3286	-1	56.3136	40.8423	58.3092	64.2876	34.0132	85.9146	35.975	31.4287	71.4602	15.8322	19.0341	26.8719	28.2641	65.4207	83.2484	95.0141	104.71	120.382	127.63	154.061
Lupului30	419.664	383.62	362.178	330.762	328.377	330.476	298.536	284.919	279.919	269.803	280.332	245.853	208.248	215.661	193.299	127.837	143.488	113.731	120.166	180.709	156.209	138.1	75.993	41.5355	77.6427	35.9173	17.4712	3.83164	56.3136	-1	24.6043	20.0267	14.8664	36.5784	44.0985	22.8318	60.7022	33.8496	58.8744	73.5384	82.0885	84.558	121.478	139.151	151.319	161.018	176.666	182.618	209.889
Lupului31	444.185	408.129	386.694	355.362	352.791	354.747	322.421	309.136	304.282	294.354	304.919	270.395	232.771	240.236	217.388	152.435	168.09	138.291	143.466	204.597	179.688	160.924	97.0385	50.4864	101.814	60.2284	40.9371	27.7937	40.8423	24.6043	-1	17.6508	25.434	12.2477	67.5002	24.3386	57.7389	55.4171	49.535	54.6506	67.6908	67.4423	102.731	119.86	133.302	142.985	158.277	161.796	189.994
Lupului32	432.81	396.695	375.314	344.922	340.924	342.368	309.152	296.644	292.265	283.325	295.306	261.326	223.907	229.515	204.722	142.34	158.075	127.779	138.625	198.242	174.365	156.916	95.8046	58.519	95.0945	53.7433	37.0362	23.8177	58.3092	20.0267	17.6508	-1	10.4758	28.2641	63.0441	34.4404	71.9042	53.7665	65.7709	72.2274	85.1811	85.0925	120.198	137.192	150.831	160.503	175.73	178.567	207.064
Lupului33	422.339	386.225	364.842	334.457	330.469	331.949	298.844	286.233	281.816	272.849	284.89	250.965	213.578	219.045	194.319	131.917	147.653	117.334	129.219	188.359	164.757	147.71	87.8907	56.2933	85.3293	44.4298	29.4828	17.9802	64.2876	14.8664	25.434	10.4758	-1	37.1957	54.2918	35.2422	73.6312	46.4505	69.6785	79.6376	90.9766	91.9162	127.848	145.121	158.276	167.976	183.377	187.23	215.382
Lupului34	456.242	420.198	398.757	367.266	364.924	366.935	334.665	321.337	316.438	306.376	316.66	282.021	244.369	252.221	229.611	164.363	179.989	150.304	153.996	215.503	190.289	171.094	106.451	55.9239	113.096	71.754	52.218	39.5513	34.0132	36.5784	12.2477	28.2641	37.1957	-1	78.4144	30.6902	56.9691	65.645	45.8418	44.8338	60.0826	58.3091	92.3021	109.094	123.034	132.671	147.76	150.314	178.814
Lupului35	380.99	345.148	323.68	290.84	290.935	294.103	264.572	249.108	243.082	231.105	239.429	204.401	166.717	176.826	159.128	89.3063	104.396	76.6706	76.1045	137.128	112.239	94.0191	34.6025	43.8161	35.0793	11.1477	26.725	40.3852	85.9146	44.0985	67.5002	63.0441	54.2918	78.4144	-1	51.7313	72.67	14.4663	80.3111	104.941	106.047	112.239	149.142	167.032	176.343	185.724	201.58	212.376	237.144
Lupului36	432.596	396.71	375.241	342.566	342.23	345.061	314.506	299.818	294.155	282.667	291.129	256.028	218.353	228.375	208.951	140.602	155.891	127.365	125.341	187.408	161.631	141.784	76.5117	26.1516	86.7763	47.8367	29.0574	22.642	35.975	22.8318	24.3386	34.4404	35.2422	30.6902	51.7313	-1	38.3924	37.6843	36.2172	54.5369	60.2886	63.9677	101.278	119.154	130.423	140.076	155.851	163.593	189.948
Lupului37	447.35	411.946	390.56	355.871	359.212	363.354	335.573	319.042	312.238	298.43	303.175	267.475	230.361	244.636	230.617	159.271	173.405	147.965	132.843	194.515	167.567	145.843	82.1921	28.854	103.694	74.2982	60.6508	59.6698	31.4287	60.7022	57.7389	71.9042	73.6312	56.9691	72.67	38.3924	-1	59.146	15.995	45.4491	36.769	45.8798	79.6445	97.0515	104.636	113.792	129.576	142.71	165.747
Lupului38	395.336	359.517	338.05	305.058	305.373	308.567	278.991	263.573	257.542	245.481	253.492	218.354	180.683	191.211	173.518	103.762	118.813	91.1192	88.3618	150.086	124.666	105.542	42.176	30.4554	49.1932	15.8833	16.9693	30.0195	71.4602	33.8496	55.4171	53.7665	46.4505	65.645	14.4663	37.6843	59.146	-1	66.0211	90.4897	91.7677	97.8106	134.776	152.679	162.192	171.616	187.48	197.973	222.898
Lupului39	458.839	423.26	401.83	367.711	369.916	373.615	344.779	328.919	322.51	309.45	315.302	279.704	242.353	255.393	239.409	168.904	183.508	156.831	145.551	207.639	180.849	159.419	94.6831	38.0682	113.406	79.8248	63.3728	58.8583	15.8322	58.8744	49.535	65.7709	69.6785	45.8418	80.3111	36.2172	15.995	66.0211	-1	29.8709	25.7467	32.6839	68.9093	86.7587	96.2876	105.787	121.651	132.231	156.88
Lupului40	485.608	449.857	428.397	394.948	395.858	399.019	368.914	353.932	348.016	335.855	342.899	307.452	269.927	281.618	263.351	194.247	209.282	181.404	174.036	236.318	209.699	188.525	123.272	65.9489	139.386	102.23	83.5703	74.9789	19.0341	73.5384	54.6506	72.2274	79.6376	44.8338	104.941	54.5369	45.4491	90.4897	29.8709	-1	20.3176	14.053	48.2297	65.6948	78.6686	88.3606	103.741	109.267	136.361
Lupului41	483.768	448.28	426.87	392.422	395.204	399.057	370.452	354.461	347.942	334.597	339.813	304.136	266.946	280.639	265.119	194.46	208.951	182.513	169.576	231.283	204.329	182.571	118.846	63.3553	138.898	105.464	88.517	82.6485	26.8719	82.0885	67.6908	85.1811	90.9766	60.0826	106.047	60.2886	36.769	91.7677	25.7467	20.3176	-1	10.8687	43.3629	61.1192	70.6376	80.1903	96.0414	106.698	131.134
Lupului42	491.51	455.915	434.481	400.394	402.467	406.044	376.801	361.231	354.956	342.073	347.969	312.357	275.027	287.979	271.314	201.243	215.974	188.905	178.077	240.041	213.172	191.575	127.227	70.7346	145.864	110.712	92.8659	85.5892	28.2641	84.558	67.4423	85.0925	91.9162	58.3091	112.239	63.9677	45.8798	97.8106	32.6839	14.053	10.8687	-1	37.3337	55.246	66.7609	76.4609	92.1189	100.199	125.997
Lupului43	526.975	491.535	470.136	435.515	438.554	442.418	413.677	397.799	391.304	377.911	382.79	347.074	310.001	323.984	308.27	237.788	252.311	225.729	212.368	273.71	246.677	224.723	161.825	106.717	182.246	147.964	130.199	122.684	65.4207	121.478	102.731	120.198	127.848	92.3021	149.142	101.278	79.6445	134.776	68.9093	48.2297	43.3629	37.3337	-1	17.9328	30.7875	40.3786	55.5464	63.3421	88.671
Lupului44	544.377	508.995	487.612	452.81	456.178	460.134	431.538	415.576	409.016	395.462	399.994	364.254	327.286	341.599	326.155	255.578	270.041	243.59	229.501	290.573	263.513	241.468	179.123	124.453	200.01	165.897	148.102	140.435	83.2484	139.151	119.86	137.192	145.121	109.094	167.032	119.154	97.0515	152.679	86.7587	65.6948	61.1192	55.246	17.9328	-1	16.7419	25.0698	38.932	45.6647	70.8135
Lupului45	550.714	515.562	494.247	458.849	463.435	467.823	440.19	423.641	416.722	402.46	405.797	370.027	333.423	348.92	335.113	263.905	278.006	252.44	235.4	295.601	268.534	246.331	185.697	132.972	208.316	176.091	159.024	152.31	95.0141	151.319	133.302	150.831	158.276	123.034	176.343	130.423	104.636	162.192	96.2876	78.6686	70.6376	66.7609	30.7875	16.7419	-1	9.70769	25.4342	41.8255	61.1333
Lupului46	559.278	524.197	502.906	467.342	472.268	476.766	449.362	432.683	425.679	411.237	414.233	378.466	341.984	357.796	344.368	273.049	287.063	261.698	243.949	303.846	276.795	254.56	194.478	142.254	217.485	185.609	168.635	161.997	104.71	161.018	142.985	160.503	167.976	132.671	185.724	140.076	113.792	171.616	105.787	88.3606	80.1903	76.4609	40.3786	25.0698	9.70769	-1	15.8662	36.2212	52.2766
Lupului47	574.583	539.567	518.297	482.589	487.803	492.384	465.128	448.37	441.309	426.733	429.434	393.673	357.305	373.372	360.177	288.806	302.769	277.51	259.281	318.889	291.86	269.603	210.01	158.084	233.259	201.471	184.456	177.698	120.382	176.666	158.277	175.73	183.377	147.76	201.58	155.851	129.576	187.48	121.651	103.741	96.0414	92.1189	55.5464	38.932	25.4342	15.8662	-1	28.3064	37.0725
Lupului48	590.006	554.644	533.265	498.392	501.837	505.754	476.945	461.139	454.638	441.127	445.526	409.775	372.87	387.259	371.491	301.126	315.649	289.008	275.016	335.867	308.795	286.683	224.735	170.053	245.588	210.843	192.645	184.202	127.63	182.618	161.796	178.567	187.23	150.314	212.376	163.593	142.71	197.973	132.231	109.267	106.698	100.199	63.3421	45.6647	41.8255	36.2212	28.3064	-1	30.4135
Lupului49	611.536	576.471	555.182	519.577	524.516	528.95	501.254	484.771	477.852	463.503	466.444	430.679	394.245	410.022	396.092	324.999	339.134	313.429	296.212	355.946	328.912	306.659	246.738	193.971	269.4	236.455	218.86	211.226	154.061	209.889	189.994	207.064	215.382	178.814	237.144	189.948	165.747	222.898	156.88	136.361	131.134	125.997	88.671	70.8135	61.1333	52.2766	37.0725	30.4135	-1
Lupului50	621.674	587.839	567.036	529.54	539.116	545.195	521.563	502.956	494.735	477.873	476.274	441.018	406.652	426.443	418.835	346.763	359.299	337.291	310.595	365.37	339.162	317.188	265.424	221.139	292.644	266.806	252	247.558	191.647	247.186	231.729	249.379	255.925	222.284	264.69	224.977	192.513	251.581	188.925	177.454	165.169	164.288	131.144	116.765	100.737	91.7075	79.2303	94.661	69.558
Lupului51	607.999	574.492	553.837	516.005	526.602	533.053	510.472	491.39	482.876	465.469	462.846	427.812	394.043	414.702	408.715	336.764	348.811	327.91	298.991	352.271	326.393	304.624	255.31	213.936	283.453	259.868	246.068	242.656	188.134	242.59	228.78	246.373	252.251	220.062	256.974	220.015	185.77	244.351	183.798	175.406	161.309	161.753	131.279	118.818	102.175	94.0707	84.1323	104.154	82.7763
Lupului52	606.065	573.247	552.914	514.522	527.009	534.116	513.414	493.566	484.564	466.23	461.706	427.205	394.675	416.81	413.573	342.145	353.331	334.318	301.924	352.176	327.056	305.801	261.092	224.526	290.45	270.352	258.037	255.989	203.762	256.307	244.601	261.975	267.016	236.79	266.385	233.499	197.389	254.569	197.544	192.85	176.959	178.884	151.661	141.106	124.376	117.212	109.227	131.231	111.072
Lupului53	595.831	563.672	543.661	504.869	518.985	526.658	507.7	487.211	477.796	458.688	452.498	418.583	387.284	410.654	409.949	339.366	349.687	332.549	297.16	344.346	320.054	299.41	259.335	227.757	289.556	272.963	262.207	261.515	212.176	262.21	252.717	269.704	273.86	245.9	268.004	239.417	202.019	257.081	204.217	203.226	185.838	189.174	165.676	157.247	140.789	134.727	128.907	152.95	135.087
Lupului54	607.06	575.092	555.172	516.289	530.807	538.606	520.005	499.401	489.906	470.641	464.058	430.305	399.303	422.909	422.618	352.167	362.375	345.463	309.714	356.295	332.196	311.686	272.28	240.936	302.562	286.136	275.379	274.649	225.086	275.327	265.676	282.704	286.926	258.754	281.155	252.528	215.171	270.254	217.269	215.889	198.677	201.836	177.61	168.605	152.028	145.594	138.919	161.979	142.444
Lupului55	592.653	561.29	541.68	502.544	518.408	526.673	509.619	488.513	478.686	458.809	450.824	417.676	387.848	412.432	414.359	344.977	354.365	339.206	301.038	344.659	321.413	301.57	266.568	239.984	297.366	284.202	274.936	275.436	228.947	276.449	268.888	285.435	288.817	262.929	278.371	253.863	215.78	268.366	219.664	221.614	203.274	207.647	187.051	180.061	163.935	158.562	153.911	178.77	161.777
Lupului56	576.696	544.75	524.851	485.948	500.611	508.488	490.237	469.499	459.925	440.532	433.752	400.063	369.253	393.095	393.522	323.476	333.35	317.195	280.409	326.198	302.273	281.926	244.223	215.782	274.799	260.334	250.631	250.852	203.944	251.8	243.946	260.548	264.045	237.919	254.787	229.161	191.182	244.47	194.784	196.593	178.241	182.633	162.569	156.204	140.322	135.444	131.941	157.84	143.351
Lupului57	562.306	529.732	509.527	470.961	484.192	491.6	471.946	451.682	442.426	423.646	418.312	384.06	352.143	375.022	373.591	302.83	313.31	295.891	261.018	309.383	284.702	263.798	222.654	191.548	252.84	236.547	226.187	225.954	178.246	226.794	218.391	235.106	238.816	212.192	231.429	204.078	166.319	220.664	169.381	170.698	152.425	156.731	137.046	131.368	115.822	111.579	109.568	136.519	125.321
Lupului58	576.657	544.904	525.101	486.112	501.203	509.224	491.432	470.546	460.872	441.292	434.073	400.57	370.119	394.257	395.319	325.57	335.218	319.54	282.09	327.002	303.335	283.185	246.728	219.483	277.431	263.777	254.422	254.913	208.672	255.932	248.509	265.004	268.329	242.671	258.031	233.356	195.259	247.933	199.234	201.67	183.143	187.745	168.273	162.164	146.355	141.583	138.22	164.168	149.651
Lupului59	528.46	498.291	479.333	439.88	458.308	467.48	453.812	431.755	421.28	400.242	389.428	357.747	330.73	357.239	364.327	298.722	305.866	295.475	252.037	287.678	266.79	248.963	226.509	214.624	257.578	253.876	249.224	253.228	218.3	255.16	254.028	268.41	269.211	251.198	245.906	234.312	196.574	238.852	205.379	216.979	196.761	204.336	196.228	195.819	182.632	180.904	182.589	210.646	202.859
Lupului60	559.021	529.688	511.156	471.62	491.342	500.901	488.542	466.208	455.525	434.09	422.014	391.148	365.346	392.394	400.727	335.855	342.668	332.878	288.914	322.514	302.435	285.18	264.208	251.641	295.26	291.413	286.398	290.041	253.08	291.869	289.801	304.589	305.755	286.411	283.539	270.703	232.685	276.309	240.739	250.463	230.46	237.378	225.772	223.257	208.832	205.758	205.032	232.228	220.146
Lupului61	556.114	527.708	509.681	470.136	491.323	501.351	490.835	468.136	457.175	435.248	421.622	391.844	367.777	395.567	406.168	343.315	349.194	341.293	295.812	325.434	306.739	290.62	274.607	266.235	305.382	304.356	300.57	305.02	270.732	307.045	306.382	320.621	321.213	303.634	295.974	286.435	248.851	289.612	257.809	269.173	249.002	256.385	246.567	244.792	230.698	227.949	227.688	255.053	243.375
Lupului62	583.687	554.915	536.671	497.119	517.628	527.419	515.861	493.374	482.571	460.915	448.087	417.745	392.675	420.011	429.031	364.539	371.194	361.679	317.49	350.006	330.382	313.436	293.089	279.864	324.142	320.035	314.721	318.09	279.759	319.839	317.102	332.163	333.595	313.325	312.253	298.459	260.293	304.865	267.831	276.29	256.492	262.959	249.159	245.31	230.223	226.322	224.052	250.356	235.539
Lupului63	605.098	575.128	556.233	516.766	535.225	544.337	530.16	508.269	497.896	477.008	466.371	434.628	407.219	433.355	438.921	371.658	379.742	367.274	325.907	364.082	342.594	324.112	296.112	275.414	327.249	318.153	310.552	312.26	268.737	313.581	307.896	323.943	326.57	302.731	311.416	291.364	252.99	302.514	258.382	262.755	243.8	248.936	230.331	224.052	208.083	202.926	198.442	223.184	205.391
Lupului64	533.699	502.364	482.792	443.628	459.774	468.193	451.879	430.518	420.534	400.403	391.996	359.012	329.666	354.744	358.269	290.11	298.674	285.354	244.975	286.442	263.701	244.351	213.935	194.864	245.064	236.639	229.939	232.56	193.255	234.151	230.689	245.932	247.674	226.81	229.602	212.462	174.165	221.128	181.351	190.189	170.243	177.058	166.197	164.818	151.207	149.162	150.555	178.587	171.054
Lupului65	523.146	491.102	471.173	432.298	446.94	454.872	437.009	416.11	406.447	386.927	380.063	346.373	315.711	339.831	341.337	272.082	281.356	266.583	228.019	272.614	248.899	228.792	194.331	172.413	225.317	214.93	207.542	209.75	169.696	211.249	207.303	222.685	224.625	203.292	208.275	189.389	151.034	199.29	157.906	166.634	146.666	153.551	143.724	143.329	130.446	129.217	132.149	160.429	155.877
Lupului66	471.241	440.357	421.057	381.734	399.117	408.022	393.696	371.755	361.383	340.571	330.654	298.407	270.707	297.014	304.181	239.335	246.015	236.754	192.273	227.587	206.496	188.727	169.858	166.472	200.555	201.41	199.517	205.528	180.24	207.97	211.095	223.494	222.615	210.55	192.496	189.075	153.72	187.247	165.508	183.556	163.522	172.946	175.67	180.739	171.522	173.061	179.868	207.729	208.721
Lupului67	433.99	402.731	383.259	344.026	360.883	369.679	355.213	333.271	322.913	302.162	292.643	260.135	232.222	258.567	266.367	202.777	208.758	201.09	155.271	189.101	168.168	150.782	137.397	143.842	167.235	173.236	174.258	182.121	166.672	184.996	192.023	202.281	199.859	193.541	163.466	168.539	137.073	160.301	151.037	173.801	155.005	165.415	176.293	184.908	178.855	182.388	191.956	218.419	224.494
Lupului68	412.633	382.165	363.138	323.7	342.313	351.707	339.557	317.069	306.308	284.819	273.268	241.941	216.385	243.971	255.448	196.065	200.126	196.364	148.154	173.859	155.44	140.497	139.419	156.048	167.188	179.569	183.443	192.774	184.433	195.957	205.844	214.355	210.741	208.742	169.089	181.743	153.704	168.199	168.61	193.445	175.557	186.233	200.07	209.653	204.415	208.339	218.344	244.48	251.288
Lupului69	413.539	381.116	361.05	322.32	336.638	344.652	327.712	306.419	296.541	276.738	269.881	236.069	205.7	230.576	235.385	169.772	176.703	167.289	122.875	162.517	139.537	120.496	102.527	112.554	132.461	139.039	141.186	149.875	141.026	152.946	162.113	171.006	167.788	164.917	129.055	138.083	110.083	126.613	125.193	150.854	133.707	144.516	161.805	173.182	170.169	175.368	187.121	211.496	222.182
Lupului70	376.254	343.331	323.035	284.607	297.875	305.644	288.257	267.043	257.25	237.687	231.818	197.553	166.466	191.106	196.425	132.54	138.403	131.547	84.9102	123.36	100.061	81.1646	74.9517	104.135	101.595	117.839	125.074	136.243	143.094	139.796	154.346	159.404	153.998	159.944	106.894	130.148	111.97	108.64	127.965	156.868	143.192	153.917	178.425	192.331	192.403	198.951	212.262	234.227	248.648
Lupului71	380.854	349.087	329.39	290.309	306.475	315.165	300.783	278.753	268.358	247.605	238.536	205.706	177.713	204.338	213.934	153.901	158.035	154.439	105.999	134.648	114.515	98.6039	101.391	128.475	127.25	144.35	151.137	161.974	164.549	165.46	178.939	184.868	179.829	183.828	133.427	154.621	133.129	134.864	149	176.89	161.578	172.438	193.457	205.956	204.062	209.707	221.925	245.669	257.351
Lupului72	364.029	332.305	312.646	273.535	289.963	298.781	285.025	262.821	252.305	231.341	221.853	189.213	161.85	188.931	200.13	142.772	145.674	144.627	95.2694	118.971	100.024	85.716	98.4116	132.627	121.466	143.114	151.958	163.627	171.795	167.257	182.642	187.045	181.19	188.508	132.001	158.537	140.605	135.232	156.597	185.328	171.16	181.948	205.063	218.281	217.254	223.27	235.916	259.01	271.72
Lupului73	332.134	299.502	279.392	240.72	255.221	263.537	248.473	226.525	216.232	195.777	188.217	154.532	125.475	152.025	163.138	108.602	109.95	112.392	62.8156	82.3463	62.8747	50.0673	81.9865	129.314	97.3862	127.449	140.316	153.332	173.887	157.143	176.239	177.14	169.678	184.139	116.486	153.449	144.473	123.413	160.058	189.871	178.926	189.228	217.257	232.235	233.728	240.781	254.612	275.425	291.318
Lupului74	296.331	265.457	246.369	206.938	226.19	236.096	227.356	204.133	192.799	170.361	156.748	126.696	106.512	136.19	158.266	122.578	117.78	131.311	87.7401	69.3901	65.8783	68.88	122.651	174.06	130.577	166.364	181.354	194.807	219.526	198.638	219.215	218.387	210.14	227.852	155.928	197.262	190.537	164.825	205.998	235.853	225.232	235.494	263.544	278.39	279.509	286.357	299.917	321.275	336.42
Lupului75	311.598	280.844	261.794	222.352	241.586	251.429	242.171	219.045	207.794	185.494	172.181	141.928	120.606	150.01	170.185	129.346	126.199	136.705	90.2833	81.7391	74.0742	72.5708	119.319	167.869	130.861	164.204	178.015	191.214	212.216	195.039	214.592	214.977	207.21	222.635	153.442	191.947	182.482	161.212	198.186	227.928	216.333	226.779	253.557	267.95	268.393	274.974	288.231	310.213	324.508
Lupului76	323.951	292.445	272.954	233.723	251.138	260.39	248.713	226.005	215.113	193.485	182.459	150.626	125.815	154.275	170.616	123.192	122.092	128.92	80.4877	84.357	71.1597	64.5909	104.349	151.315	118.361	149.704	162.756	175.781	195.281	179.592	198.602	199.589	192.103	206.378	138.785	175.692	165.407	145.858	181.149	210.856	199.141	209.601	236.362	250.806	251.384	258.042	271.407	293.195	307.779
Lupului77	317.148	286.975	268.245	228.725	249.019	259.156	250.969	227.709	216.331	193.785	179.346	150.015	130.088	159.68	180.592	139.879	136.864	147.026	100.093	91.9741	84.7473	82.7353	126.742	173.431	139.795	172.008	185.197	198.23	216.889	202.041	220.982	222.038	214.534	228.657	161.126	197.981	186.694	168.304	202.532	232.116	219.79	230.361	256.011	269.966	269.753	276.051	288.97	311.57	324.959
Lupului78	298.18	268.505	250.106	210.554	232.108	242.671	236.555	213.05	201.427	178.454	162.224	134.501	118.196	148.176	172.659	139.68	134.458	148.582	104.878	83.9981	82.8246	86.1208	138	187.771	147.316	182.31	196.776	210.112	232.411	213.943	233.969	233.801	225.781	242.248	171.723	211.578	202.783	180.093	218.46	248.223	236.697	247.139	273.857	288.17	288.43	294.911	308.034	330.255	344.185
Lupului79	282.112	254.317	237.08	197.757	222.676	234.217	232.812	209.068	197.079	173.529	153.174	130.193	121.815	151.464	181.034	158.098	150.688	168.52	128.279	95.6029	101.44	109.034	164.788	215.553	171.975	208.424	223.499	236.947	260.414	240.778	261.245	260.532	252.268	269.744	198.037	239.109	230.853	206.96	246.515	276.288	264.762	275.213	301.747	315.92	315.898	322.232	335.157	357.72	371.114
Lupului80	280.735	252.012	234.225	194.738	218.278	229.452	226.348	202.642	190.752	167.342	148.459	123.633	112.885	142.737	171.227	146.983	139.702	157.373	117.352	84.9948	90.297	98.0759	154.748	206.295	161.211	198.038	213.369	226.869	251.578	230.699	251.441	250.386	242.009	260.123	187.737	229.538	222.339	196.921	237.895	267.724	256.667	267.029	294.285	308.755	309.201	315.742	328.92	351.023	365.106
Lupului81	265.697	236.729	218.847	179.346	202.853	214.072	211.499	187.769	175.829	152.349	133.058	108.796	100.24	129.788	160.063	141.563	132.909	152.952	116.51	76.4952	86.1339	97.2249	157.59	211.042	161.068	199.45	215.653	229.282	257.146	233.094	254.625	252.509	243.758	263.798	189.52	233.424	228.644	199.558	243.946	273.817	263.674	273.85	302.292	317.203	318.327	325.143	338.64	360.099	375.077
Lupului82	255.916	226.11	207.757	168.205	190.506	201.443	197.861	174.154	162.267	138.871	120.597	95.1452	86.1763	115.662	146.374	131.176	121.635	143.213	109.915	64.5938	77.3212	90.937	153.762	208.643	154.626	194.101	210.99	224.677	255.358	228.461	250.623	247.574	238.526	260.213	184.542	230.131	227.677	195.28	242.672	272.494	263.292	273.253	302.85	318.199	320.061	327.17	341.006	361.71	377.682
Lupului83	227.955	198.106	179.839	140.295	163.433	174.735	173.63	149.886	137.828	114.206	93.6903	71.5285	71.9185	99.025	134.314	133.607	121.554	147.167	122.156	65.8262	86.4944	104.55	169.853	226.324	166.001	206.987	224.942	238.61	273.633	242.31	265.41	260.728	251.199	275.644	198.225	246.245	247.27	210.069	261.753	291.354	283.486	293.117	324.105	339.949	342.67	350.094	364.271	384.09	401.141
Lupului84	247.647	216.96	198.106	158.599	179.396	189.972	185.092	161.433	149.629	126.379	109.531	82.484	72.5315	101.997	133	121.15	110.728	133.797	104.053	53.4832	69.6142	85.7037	150.27	206.245	148.51	188.867	206.364	220.06	253.392	223.803	246.515	242.564	233.25	256.485	179.721	226.778	226.595	191.1	241.242	270.932	262.665	272.392	303.036	318.778	321.347	328.728	342.866	362.81	379.719
Lupului85	225.345	197.417	180.367	141.188	167.601	179.718	182.63	159.055	146.917	123.341	99.2938	82.9748	89.0085	114.691	151.381	152.402	140.399	165.887	139.408	84.5173	104.245	121.309	186.025	241.931	183.619	224.291	241.957	255.648	289.01	259.379	282.199	278.022	268.618	292.216	215.282	262.532	261.945	226.79	276.716	306.453	297.845	307.674	337.816	353.322	355.396	362.565	376.452	397.004	413.152
Lupului86	208.785	182.479	166.584	128.195	157.389	170.199	177.592	154.537	142.506	119.501	92.156	83.6022	98.0063	120.34	159.165	168.017	155.112	181.984	158.482	101.102	122.762	140.811	205.957	262.184	202.268	243.307	261.264	274.934	309.376	278.635	301.708	297.046	287.5	311.898	234.548	282.41	282.557	246.349	297.239	326.933	318.55	328.328	358.657	374.211	376.338	383.515	397.404	417.937	434.1
Lupului87	216.582	190.035	173.923	135.337	163.918	176.567	182.723	159.476	147.389	124.148	97.6981	86.6056	97.9909	121.72	159.821	165.216	152.746	178.945	153.669	97.6988	118.295	135.684	200.497	256.431	197.756	238.554	256.304	269.991	303.508	273.714	296.598	292.294	282.846	306.652	229.616	277.001	276.404	241.197	291.195	320.939	312.267	322.116	352.139	367.583	369.521	376.629	390.44	411.163	427.087
Lupului88	208.819	179.674	161.955	122.53	147.751	159.674	162.207	138.651	126.513	102.959	79.0091	63.3193	74.2101	97.5347	135.75	144.955	131.716	159.128	138.49	79.0098	102.298	121.679	187.31	244.18	181.484	222.89	241.246	254.853	291.616	258.502	281.952	276.535	266.812	292.446	214.532	263.416	265.788	226.801	280.062	309.535	302.162	311.665	343.1	359.091	362.066	369.573	383.835	403.402	420.743
Lupului89	195.387	166.009	148.234	108.806	134.33	146.409	150.323	126.941	114.827	91.4721	66.1166	54.3946	71.9021	91.9602	131.471	147.628	133.626	162.158	145.412	84.1886	109.103	129.492	195.116	252.289	187.365	229.01	247.707	261.222	299.803	264.812	288.569	282.43	272.541	299.313	221.069	270.726	274.673	233.73	288.662	317.94	311.218	320.539	352.579	368.788	372.19	379.847	394.269	413.359	431.245
Lupului90	179.353	148.928	130.588	91.0485	115.611	127.618	132.107	108.905	96.8419	73.7718	47.3795	40.9503	67.1204	81.7624	122.206	147.532	132.696	162.374	151.332	89.0188	115.443	136.905	201.886	259.232	191.366	233.088	252.194	265.515	306.71	269.005	293.13	285.947	275.851	304.215	225.802	276.385	282.745	238.975	296.244	325.142	319.461	328.473	361.421	377.96	382.068	389.967	404.643	422.904	441.693
Lupului91	188.717	164.309	149.863	112.966	144.953	158.376	170.829	148.794	137.163	115.514	85.4927	86.541	108.824	126.874	167.059	184.295	170.533	198.688	178.776	119.262	142.64	161.71	227.227	283.857	221.868	263.262	281.573	295.191	331.198	298.848	322.239	316.916	307.197	332.665	254.853	303.494	304.829	267.028	319.339	348.941	340.99	350.662	381.401	397.091	399.434	406.684	420.648	440.98	457.387
Lupului92	203.755	180.631	166.84	130.474	162.826	176.286	188.584	166.385	154.671	132.709	103.068	101.454	120.014	140.476	180.103	191.606	178.583	205.611	181.666	124.747	146.138	163.75	228.567	284.42	225.639	266.541	284.35	298.034	331.437	301.752	324.67	320.284	310.8	334.732	257.654	305.073	304.143	269.271	319.017	348.791	339.878	349.794	379.457	394.731	396.331	403.29	416.919	438.044	453.43
Lupului93	216.792	195.156	182.173	146.566	179.501	193.052	205.867	183.686	171.969	149.958	120.368	117.861	134.223	156.042	195.211	202.591	190.204	216.22	189.1	134.881	154.417	170.607	234.342	289.25	233.557	273.863	291.172	304.87	335.826	308.632	331.069	327.522	318.267	340.78	264.593	310.761	307.75	275.673	322.919	352.776	342.98	353.103	381.675	396.518	397.391	404.052	417.326	439.196	453.553
Lupului94	220.587	198.593	185.344	149.403	181.988	195.468	207.516	185.159	173.37	151.14	121.877	118.071	133.226	155.662	194.553	200.409	188.221	213.924	186.072	132.554	151.609	167.481	230.966	285.694	230.6	270.762	287.965	301.662	332.188	305.431	327.77	324.385	315.18	337.416	261.419	307.341	304.004	272.393	319.211	349.074	339.157	349.306	377.734	392.525	393.319	399.949	413.187	435.129	449.385
Lupului95	259.346	238.935	226.347	190.825	223.488	236.943	248.036	225.341	213.413	190.705	162.294	154.756	163.882	189.285	226.277	221.225	210.929	233.492	198.549	153.7	167.477	179.252	238.11	289.444	243.063	280.968	296.645	310.183	334.21	314.01	334.858	333.631	325.117	343.513	270.826	312.907	304.456	280.269	320.187	349.905	337.924	348.468	373.944	387.557	386.587	392.444	404.731	428.304	440.005
Lupului96	241.747	222.705	211.109	176.874	210.671	224.361	238.197	216.104	204.406	182.402	152.785	149.524	163.184	186.593	225.025	226.398	215.077	239.338	207.538	158.342	174.763	188.431	249.473	302.246	252.247	291.225	307.566	321.199	347.726	325.01	346.492	344.399	335.585	355.546	281.386	325.084	318.46	291.473	334.042	363.862	352.554	362.984	389.438	403.423	402.964	409.043	421.602	444.749	457.15
Lupului97	205.459	180.371	165.293	127.618	158.237	171.354	180.898	158.184	146.27	123.681	95.1637	89.8978	106.522	127.874	167.144	177.554	164.545	191.565	168.109	110.754	132.426	150.374	215.433	271.552	211.934	252.948	270.873	284.546	318.693	288.252	311.287	306.689	297.155	321.444	244.161	291.908	291.718	255.916	306.464	336.187	327.629	337.454	367.561	383.02	384.962	392.063	405.861	426.606	442.495
Lupului98	169.802	153.52	144.679	115.579	151.774	165.758	188.317	169.366	159.18	141.425	110.333	124.143	152.615	166.059	206.585	231.077	216.833	245.673	227.192	167.265	191.022	210.135	275.619	332.153	270.138	311.599	329.969	343.578	379.441	347.227	370.657	365.216	355.453	381.098	303.253	351.917	352.801	315.459	367.433	397.093	388.816	398.585	428.862	444.333	446.218	453.27	466.99	487.883	503.558
Lupului99	149.839	132.099	122.816	93.9265	130.252	144.221	168.044	149.905	140.193	123.839	93.2941	111.807	143.544	153.564	193.736	224.327	209.517	239.146	224.97	163.494	188.661	208.911	274.575	331.657	266.651	308.352	327.157	340.636	379.146	344.203	368.047	361.622	351.647	378.842	300.552	350.282	353.552	313.276	367.764	397.171	389.941	399.431	430.819	446.722	449.415	456.778	470.856	490.865	507.658
Lupului100	127.709	108.631	99.222	71.6897	108.189	122.078	148.278	131.658	122.841	109.031	80.2701	105.054	140.005	145.465	184.569	222.241	206.94	237.172	227.908	165.629	191.896	213.089	278.348	335.683	267.851	309.545	328.724	341.997	383.188	345.46	369.653	362.179	352.015	380.79	302.383	353.012	358.79	315.596	372.507	401.545	395.435	404.601	437.052	453.36	456.874	464.538	478.949	498.012	515.914
Pairwise KINSHIP coefficients (Loiselle et al., 1995)
ALL LOCI	Lupului1	Lupului2	Lupului3	Lupului4	Lupului5	Lupului6	Lupului7	Lupului8	Lupului9	Lupului10	Lupului11	Lupului12	Lupului13	Lupului14	Lupului15	Lupului16	Lupului17	Lupului18	Lupului19	Lupului20	Lupului21	Lupului22	Lupului23	Lupului24	Lupului25	Lupului26	Lupului27	Lupului28	Lupului29	Lupului30	Lupului31	Lupului32	Lupului33	Lupului34	Lupului35	Lupului36	Lupului37	Lupului38	Lupului39	Lupului40	Lupului41	Lupului42	Lupului43	Lupului44	Lupului45	Lupului46	Lupului47	Lupului48	Lupului49
Lupului1		-0.103	-0.0402	-0.0801	0.1252	0.0534	-0.113	-0.1271	0.0035	-0.0698	-0.0158	0.0673	0.2846	-0.0647	-0.037	-0.0261	0.1362	0.0425	-0.0348	-0.0576	0.0927	0.1603	-0.0898	0.0856	-0.1094	-0.112	-0.1017	-0.0196	0.0753	-0.0988	0.0473	0.1371	0.1416	0.0831	-0.0129	-0.1371	0.0367	0.0068	0.0064	0.0708	-0.028	0.0093	0.0744	0.0077	-0.0789	0.1165	-0.048	-0.0595	-0.0154
Lupului2	-0.103		0.2453	0.0444	-0.0077	-0.0151	0.076	0.094	-0.065	-0.0418	0.0444	-0.0013	-0.1381	0.0599	0.1197	0.0341	-0.029	-0.0583	0.0254	0.0348	-0.008	-0.0692	0.0348	-0.0151	0.0473	0.0447	0.0872	0.0084	-0.122	-0.0386	0.0753	-0.0602	0.0087	-0.0177	0.0473	-0.0126	-0.0319	-0.0296	-0.0299	0.0023	0.0322	-0.027	0.0702	0.0035	-0.0187	-0.0808	-0.0521	0.065	-0.084
Lupului3	-0.0402	0.2453		-0.0216	0.0229	-0.1133	0.1387	0.0602	-0.0022	-0.0756	0.1072	0.0615	-0.0431	0.0583	0.1503	-0.0962	0.0016	0.0045	0.1204	0.0332	-0.1062	-0.0064	0.0975	0.0476	0.0779	-0.0212	0.0856	0.0068	-0.027	-0.1046	0.1059	0.0348	0.1037	-0.0837	-0.083	-0.0463	-0.0013	0.001	0.0006	0.0328	-0.066	0.0357	0.0364	-0.0303	-0.0203	-0.0502	-0.1825	0.0634	-0.0534
Lupului4	-0.0801	0.0444	-0.0216		-0.0492	0.1365	0.0344	0.1169	-0.1065	0.0132	-0.0615	-0.075	-0.0509	-0.1104	-0.1149	0.1857	-0.1992	0.029	-0.1448	-0.0389	0.2079	0.0824	-0.0068	-0.0567	0.0058	0.0354	0.0135	-0.1297	-0.0348	-0.048	0.0016	-0.1661	-0.0328	0.1339	0.1989	0.1069	0.0232	-0.0068	0.0573	-0.0393	0.216	-0.0686	0.0287	0.2195	0.0364	-0.0901	0.0351	-0.0087	-0.1899
Lupului5	0.1252	-0.0077	0.0229	-0.0492		-0.0122	-0.1465	0.0325	0.0344	-0.0389	-0.0492	0.0982	0.1223	-0.0016	-0.0383	-0.1239	0.1993	-0.0232	0.0283	0.1664	0.0914	0.0303	0.0377	0.1809	-0.0785	-0.0167	-0.0386	0.0435	-0.0225	-0.1001	-0.1471	-0.0251	0.0438	-0.0792	0.0502	-0.1062	-0.029	0.1664	0.0052	0.0373	-0.0293	0.1046	0.0087	-0.0579	-0.0801	0.0831	-0.0492	-0.1896	0.0798
Lupului6	0.0534	-0.0151	-0.1133	0.1365	-0.0122		-0.0251	0.0251	-0.0051	0.1146	-0.1854	-0.038	-0.046	-0.1378	-0.1101	0.2549	-0.0013	-0.0306	-0.1078	-0.0341	0.245	-0.0093	-0.2273	-0.1162	-0.0538	0.1046	-0.046	0.0039	-0.1265	0.0212	-0.0579	-0.1291	0.0686	0.0744	0.1394	0.0473	0.0602	-0.0985	0.0943	-0.0666	0.2208	-0.0315	0.0013	0.1922	0.009	-0.0853	0.1687	-0.036	-0.0241
Lupului7	-0.113	0.076	0.1387	0.0344	-0.1465	-0.0251		0.0196	0.0538	0.0126	0.0344	-0.0113	-0.0837	0.0177	0.0454	-0.0402	-0.1033	0.0605	0.0798	-0.1683	-0.0824	0.0496	0.0892	-0.0573	0.1339	0.0348	0.0773	-0.066	0.029	-0.0808	0.1941	0.0908	-0.0335	-0.0277	-0.1236	0.1062	-0.0097	-0.1683	0.0888	-0.0399	0.0222	0.0596	0.1246	0.0579	0.0035	-0.123	-0.0943	0.055	-0.1262
Lupului8	-0.1271	0.094	0.0602	0.1169	0.0325	0.0251	0.0196		-0.0248	-0.066	0.0203	-0.0254	-0.0657	0.0357	-0.001	0.1387	-0.1497	0.0142	-0.0309	0.0428	0.0322	-0.029	0.1716	0.1217	-0.0734	-0.1082	0.0631	0.0486	-0.1139	0.0016	-0.0132	-0.1809	-0.0476	0.0225	0.0876	-0.0045	-0.0238	0.0106	-0.0863	-0.0219	0.0081	0.0132	-0.0183	0.0116	-0.0106	-0.1049	0.0525	-0.0557	-0.1403
Lupului9	0.0035	-0.065	-0.0022	-0.1065	0.0344	-0.0051	0.0538	-0.0248		0.1291	-0.0744	0.0087	0.065	0.0377	0.0332	-0.0525	0.1098	0.0161	0.0676	0.0126	-0.0624	-0.0592	-0.0518	-0.0051	0.0895	0.1513	-0.0637	0.1149	0.0167	-0.0286	0.0531	-0.018	0.0509	-0.0721	-0.168	-0.0026	-0.0219	-0.0518	-0.0843	-0.02	-0.1188	0.0473	-0.0164	-0.1796	-0.0087	-0.1352	-0.0744	-0.1181	0.0547
Lupului10	-0.0698	-0.0418	-0.0756	0.0132	-0.0389	0.1146	0.0126	-0.066	0.1291		-0.0512	-0.0647	-0.0406	-0.0679	0.0241	0.0029	-0.0602	0.0071	-0.0058	0.0679	0.0251	-0.0682	-0.254	-0.1751	0.0161	0.1423	0.056	0.0415	0.0077	-0.0055	0.0119	-0.0592	0.0097	-0.0167	0.0805	0.1494	0.0335	-0.0286	0.0354	0.0998	0.0653	0.0383	0.0068	0.1011	0.1432	-0.1442	0.1098	-0.095	0.0135
Lupului11	-0.0158	0.0444	0.1072	-0.0615	-0.0492	-0.1854	0.0344	0.0203	-0.0744	-0.0512		0.1181	0.1101	-0.0138	0.0138	-0.1683	-0.0383	0.029	0.1449	-0.0389	-0.1139	-0.0785	0.122	-0.0245	0.038	-0.1577	0.1745	0.0956	0.0618	0.0808	-0.0306	0.1236	0.1603	-0.027	-0.1551	0.0425	-0.0412	0.0576	-0.0715	0.2182	-0.1059	-0.0686	-0.0357	0.0908	0.0364	0.1352	-0.0293	0.0557	-0.1255
Lupului12	0.0673	-0.0013	0.0615	-0.075	0.0982	-0.038	-0.0113	-0.0254	0.0087	-0.0647	0.1181		0.1288	0.037	-0.1284	-0.1819	0.2057	0.0476	0.0026	-0.0203	0.0657	0.0367	0.0763	0.0586	-0.1043	-0.1069	0.1288	0.1465	0.1449	0.0029	-0.0441	0.0779	0.0824	-0.0406	0.0245	0.029	-0.1513	-0.0203	0.0116	0.0116	-0.1194	0.0145	0.1439	-0.0515	-0.0737	0.1539	-0.1716	-0.0866	-0.0103
Lupului13	0.2846	-0.1381	-0.0431	-0.0509	0.1223	-0.046	-0.0837	-0.0657	0.065	-0.0406	0.1101	0.1288		-0.0354	-0.0399	-0.0933	0.1011	0.0396	-0.0055	-0.0283	-0.0068	0.0608	-0.0927	0.1149	-0.1445	-0.1471	-0.0724	-0.0225	0.2012	-0.1661	0.1088	0.1986	0.1709	-0.0164	-0.0158	-0.0113	0.0338	0.1004	-0.0286	0.0357	-0.0953	0.0708	0.0393	0.0692	0.047	0.1136	-0.083	-0.159	0.046
Lupului14	-0.0647	0.0599	0.0583	-0.1104	-0.0016	-0.1378	0.0177	0.0357	0.0377	-0.0679	-0.0138	0.037	-0.0354		0.0615	-0.0563	0.0093	-0.0521	-0.0006	0.0087	-0.1629	-0.0953	0.2984	0.2485	-0.0109	-0.0135	-0.0354	0.0467	-0.0837	-0.0003	0.0171	0.0103	-0.0174	-0.076	-0.1397	-0.0386	-0.0257	-0.0235	-0.056	-0.0882	-0.0261	0.0756	0.0119	-0.0869	0.0196	-0.0103	-0.0782	0.0711	0.0187
Lupului15	-0.037	0.1197	0.1503	-0.1149	-0.0383	-0.1101	0.0454	-0.001	0.0332	0.0241	0.0138	-0.1284	-0.0399	0.0615		0.0035	0.0048	0.0077	0.1236	0.0042	-0.1352	-0.0676	0.0042	-0.0135	0.1133	0.0464	-0.0721	-0.0222	-0.056	-0.0692	0.0769	0.0058	-0.0863	-0.1127	-0.0798	-0.0431	0.0985	0.0364	-0.0605	0.1004	-0.095	0.1033	-0.0248	-0.1558	0.0795	-0.1114	0.0138	0.0344	0.0464
Lupului16	-0.0261	0.0341	-0.0962	0.1857	-0.1239	0.2549	-0.0402	0.1387	-0.0525	0.0029	-0.1683	-0.1819	-0.0933	-0.0563	0.0035		-0.1452	0.0509	-0.123	0.0151	0.1976	-0.0245	-0.1136	-0.067	-0.0045	0.0251	-0.1255	-0.1078	-0.1738	0.0061	0.0557	-0.112	-0.1075	0.0914	0.253	-0.0322	-0.0193	-0.0171	-0.0174	-0.1461	0.1735	-0.1111	-0.0782	0.0161	0.0583	-0.1326	0.3145	0.0776	-0.0071
Lupului17	0.1362	-0.029	0.0016	-0.1992	0.1993	-0.0013	-0.1033	-0.1497	0.1098	-0.0602	-0.0383	0.2057	0.1011	0.0093	0.0048	-0.1452		-0.0122	0.0715	-0.048	0.0702	-0.0232	-0.0801	0.1275	-0.0354	-0.0058	-0.0599	0.1188	-0.076	0.0074	-0.104	0.1468	0.0869	-0.1004	-0.1964	-0.0953	-0.018	0.0486	0.0805	-0.0161	-0.0827	0.0512	0.084	-0.1436	-0.037	0.2549	-0.0383	-0.0821	0.2195
Lupului18	0.0425	-0.0583	0.0045	0.029	-0.0232	-0.0306	0.0605	0.0142	0.0161	0.0071	0.029	0.0476	0.0396	-0.0521	0.0077	0.0509	-0.0122		0.0422	-0.0129	-0.0235	0.0763	-0.0129	0.066	-0.0003	-0.0673	0.0718	0.0251	0.1201	0.0103	0.0921	0.0209	0.0576	-0.0653	-0.0003	-0.028	0.0171	0.0193	-0.0132	-0.0132	0.0167	0.0219	0.0547	-0.0441	0.0625	-0.0319	0.1255	-0.1114	-0.0029
Lupului19	-0.0348	0.0254	0.1204	-0.1448	0.0283	-0.1078	0.0798	-0.0309	0.0676	-0.0058	0.1449	0.0026	-0.0055	-0.0006	0.1236	-0.123	0.0715	0.0422		0.103	-0.1007	-0.0653	0.0708	0.0531	0.1156	0.0164	0.0589	0.1088	-0.0216	-0.0026	-0.0174	0.0724	0.1091	-0.1748	-0.2385	-0.0087	0.0364	0.0386	0.0061	0.0705	0.0039	0.009	0.074	-0.0892	0.0818	0.0196	0.0483	0.0367	-0.0158
Lupului20	-0.0576	0.0348	0.0332	-0.0389	0.1664	-0.0341	-0.1683	0.0428	0.0126	0.0679	-0.0389	-0.0203	-0.0283	0.0087	0.0042	0.0151	-0.048	-0.0129	0.103		0.0373	-0.0882	-0.0164	0.0303	-0.0039	0.0579	-0.0283	0.0538	-0.0444	0.0068	-0.1368	-0.1114	-0.0103	-0.1333	0.1893	-0.0959	0.0779	0.1767	-0.1133	0.0155	-0.019	0.0184	-0.2385	-0.112	-0.0698	-0.0354	0.0898	0.0138	0.0901
Lupului21	0.0927	-0.008	-0.1062	0.2079	0.0914	0.245	-0.0824	0.0322	-0.0624	0.0251	-0.1139	0.0657	-0.0068	-0.1629	-0.1352	0.1976	0.0702	-0.0235	-0.1007	0.0373		-0.0344	-0.1236	-0.1735	-0.1111	0.0795	-0.0068	0.0109	-0.0872	0.0283	-0.2118	-0.0576	-0.0531	0.178	0.2108	0.1188	-0.1902	-0.0914	0.1014	-0.1239	0.1313	-0.1854	0.0406	0.1349	-0.0161	0.0184	0.1114	0.0032	-0.1136
Lupului22	0.1603	-0.0692	-0.0064	0.0824	0.0303	-0.0093	0.0496	-0.029	-0.0592	-0.0682	-0.0785	0.0367	0.0608	-0.0953	-0.0676	-0.0245	-0.0232	0.0763	-0.0653	-0.0882	-0.0344		0.0084	0.1516	0.0209	-0.0782	-0.0357	-0.1468	0.1091	-0.0328	0.1455	0.0744	-0.0177	0.0525	0.1819	-0.1033	0.0383	-0.056	0.0724	0.0081	0.038	-0.0212	0.076	0.0093	-0.1094	0.0859	-0.1107	0.0064	-0.046
Lupului23	-0.0898	0.0348	0.0975	-0.0068	0.0377	-0.2273	0.0892	0.1716	-0.0518	-0.254	0.122	0.0763	-0.0927	0.2984	0.0042	-0.1136	-0.0801	-0.0129	0.0708	-0.0164	-0.1236	0.0084		0.1912	0.0283	-0.103	0.0361	-0.0106	0.02	-0.0254	-0.1046	-0.0148	-0.0747	-0.0045	-0.197	-0.0315	-0.0187	-0.0164	-0.0167	-0.0167	-0.0834	-0.0138	0.0834	-0.0476	-0.102	-0.0032	-0.0711	0.0782	-0.0708
Lupului24	0.0856	-0.0151	0.0476	-0.0567	0.1809	-0.1162	-0.0573	0.1217	-0.0051	-0.1751	-0.0245	0.0586	0.1149	0.2485	-0.0135	-0.067	0.1275	0.066	0.0531	0.0303	-0.1735	0.1516	0.1912		-0.0216	-0.1851	-0.0138	0.0361	-0.1265	-0.0431	0.0708	-0.0003	0.1008	-0.151	-0.1181	-0.178	0.0924	0.0946	-0.0022	-0.0988	0.0277	0.065	0.0335	-0.0653	-0.0554	0.1722	-0.0567	-0.1004	-0.0241
Lupului25	-0.1094	0.0473	0.0779	0.0058	-0.0785	-0.0538	0.1339	-0.0734	0.0895	0.0161	0.038	-0.1043	-0.1445	-0.0109	0.1133	-0.0045	-0.0354	-0.0003	0.1156	-0.0039	-0.1111	0.0209	0.0283	-0.0216		0.1671	-0.048	-0.0624	-0.0641	0.0193	0.0367	0.0299	0.0023	-0.0563	-0.1201	0.0132	0.0583	-0.0039	0.028	0.028	0.0258	-0.0013	-0.065	-0.0351	-0.0895	0.0093	-0.0264	0.123	0.0383
Lupului26	-0.112	0.0447	-0.0212	0.0354	-0.0167	0.1046	0.0348	-0.1082	0.1513	0.1423	-0.1577	-0.1069	-0.1471	-0.0135	0.0464	0.0251	-0.0058	-0.0673	0.0164	0.0579	0.0795	-0.0782	-0.103	-0.1851	0.1671		-0.0505	-0.0006	-0.0344	0.0489	-0.0946	-0.1014	-0.0647	-0.0267	0.0061	0.075	-0.0087	-0.0708	0.0576	-0.0068	0.0876	-0.0039	-0.0032	-0.0698	0.0367	-0.122	0.0676	0.056	0.0679
Lupului27	-0.1017	0.0872	0.0856	0.0135	-0.0386	-0.046	0.0773	0.0631	-0.0637	0.056	0.1745	0.1288	-0.0724	-0.0354	-0.0721	-0.1255	-0.0599	0.0718	0.0589	-0.0283	-0.0068	-0.0357	0.0361	-0.0138	-0.048	-0.0505		0.235	-0.0241	0.0914	-0.02	0.0055	0.1066	-0.113	-0.0801	0.0853	-0.095	-0.0283	0.0035	0.0679	0.0335	-0.0257	0.1358	0.1014	0.047	0.0171	-0.0509	-0.1268	-0.1471
Lupului28	-0.0196	0.0084	0.0068	-0.1297	0.0435	0.0039	-0.066	0.0486	0.1149	0.0415	0.0956	0.1465	-0.0225	0.0467	-0.0222	-0.1078	0.1188	0.0251	0.1088	0.0538	0.0109	-0.1468	-0.0106	0.0361	-0.0624	-0.0006	0.235		-0.103	0.1735	-0.1632	-0.0412	0.0921	-0.1275	-0.159	-0.0257	-0.1094	-0.0106	-0.1075	0.0856	-0.0454	0.0241	0.057	-0.1384	0.0325	0.0026	0.0312	-0.1413	-0.0006
Lupului29	0.0753	-0.122	-0.027	-0.0348	-0.0225	-0.1265	0.029	-0.1139	0.0167	0.0077	0.0618	0.1449	0.2012	-0.0837	-0.056	-0.1738	-0.076	0.1201	-0.0216	-0.0444	-0.0872	0.1091	0.02	-0.1265	-0.0641	-0.0344	-0.0241	-0.103		-0.0212	0.0927	0.1503	-0.0383	0.1284	0.0003	0.0692	-0.0145	-0.0444	-0.0447	0.0196	-0.1114	-0.0097	0.0554	0.0209	0.0309	0.0653	-0.0991	-0.0463	0.0621
Lupului30	-0.0988	-0.0386	-0.1046	-0.048	-0.1001	0.0212	-0.0808	0.0016	-0.0286	-0.0055	0.0808	0.0029	-0.1661	-0.0003	-0.0692	0.0061	0.0074	0.0103	-0.0026	0.0068	0.0283	-0.0328	-0.0254	-0.0431	0.0193	0.0489	0.0914	0.1735	-0.0212		-0.1458	-0.056	-0.1159	0.0831	0.0515	-0.0084	-0.1242	-0.122	-0.0901	0.0386	-0.028	-0.1194	-0.0866	-0.121	0.0177	0.1809	0.2096	0.1014	0.0489
Lupului31	0.0473	0.0753	0.1059	0.0016	-0.1471	-0.0579	0.1941	-0.0132	0.0531	0.0119	-0.0306	-0.0441	0.1088	0.0171	0.0769	0.0557	-0.104	0.0921	-0.0174	-0.1368	-0.2118	0.1455	-0.1046	0.0708	0.0367	-0.0946	-0.02	-0.1632	0.0927	-0.1458		0.0901	0.0303	0.1004	0.0689	-0.0554	0.0541	-0.0724	-0.0084	-0.0406	-0.075	0.0589	0.0596	-0.0071	0.0673	-0.0914	-0.095	0.0222	-0.0624
Lupului32	0.1371	-0.0602	0.0348	-0.1661	-0.0251	-0.1291	0.0908	-0.1809	-0.018	-0.0592	0.1236	0.0779	0.1986	0.0103	0.0058	-0.112	0.1468	0.0209	0.0724	-0.1114	-0.0576	0.0744	-0.0148	-0.0003	0.0299	-0.1014	0.0055	-0.0412	0.1503	-0.056	0.0901		0.0879	-0.0351	-0.1632	0.0344	-0.0171	-0.0148	0.0493	-0.0151	-0.0818	0.02	0.0206	0.0184	-0.0682	0.1593	-0.0695	0.0476	0.1239
Lupului33	0.1416	0.0087	0.1037	-0.0328	0.0438	0.0686	-0.0335	-0.0476	0.0509	0.0097	0.1603	0.0824	0.1709	-0.0174	-0.0863	-0.1075	0.0869	0.0576	0.1091	-0.0103	-0.0531	-0.0177	-0.0747	0.1008	0.0023	-0.0647	0.1066	0.0921	-0.0383	-0.1159	0.0303	0.0879		-0.095	-0.2231	-0.0254	0.0518	0.1185	0.0538	0.0538	0.1159	0.0245	0.0251	0.1516	-0.0315	0.0673	-0.1294	-0.0766	-0.0647
Lupului34	0.0831	-0.0177	-0.0837	0.1339	-0.0792	0.0744	-0.0277	0.0225	-0.0721	-0.0167	-0.027	-0.0406	-0.0164	-0.076	-0.1127	0.0914	-0.1004	-0.0653	-0.1748	-0.1333	0.178	0.0525	-0.0045	-0.151	-0.0563	-0.0267	-0.113	-0.1275	0.1284	0.0831	0.1004	-0.0351	-0.095		0.1046	0.0769	-0.1033	-0.1333	-0.0048	-0.037	-0.0071	-0.1629	-0.0013	0.1252	-0.0257	0.0087	0.0373	0.1545	-0.0589
Lupului35	-0.0129	0.0473	-0.083	0.1989	0.0502	0.1394	-0.1236	0.0876	-0.168	0.0805	-0.1551	0.0245	-0.0158	-0.1397	-0.0798	0.253	-0.1964	-0.0003	-0.2385	0.1893	0.2108	0.1819	-0.197	-0.1181	-0.1201	0.0061	-0.0801	-0.159	0.0003	0.0515	0.0689	-0.1632	-0.2231	0.1046		-0.0512	-0.1027	-0.0039	-0.0686	-0.0042	-0.0386	-0.0657	-0.1294	-0.0351	0.0393	-0.0229	0.1667	0.0586	-0.0261
Lupului36	-0.1371	-0.0126	-0.0463	0.1069	-0.1062	0.0473	0.1062	-0.0045	-0.0026	0.1494	0.0425	0.029	-0.0113	-0.0386	-0.0431	-0.0322	-0.0953	-0.028	-0.0087	-0.0959	0.1188	-0.1033	-0.0315	-0.178	0.0132	0.075	0.0853	-0.0257	0.0692	-0.0084	-0.0554	0.0344	-0.0254	0.0769	-0.0512		-0.0338	-0.0637	0.0647	-0.0641	0.0625	-0.0612	0.1004	0.1948	0.1403	-0.0505	0.0425	-0.0335	-0.0216
Lupului37	0.0367	-0.0319	-0.0013	0.0232	-0.029	0.0602	-0.0097	-0.0238	-0.0219	0.0335	-0.0412	-0.1513	0.0338	-0.0257	0.0985	-0.0193	-0.018	0.0171	0.0364	0.0779	-0.1902	0.0383	-0.0187	0.0924	0.0583	-0.0087	-0.095	-0.1094	-0.0145	-0.1242	0.0541	-0.0171	0.0518	-0.1033	-0.1027	-0.0338		0.1423	0.0454	0.0776	0.0431	0.177	-0.0476	0.0789	-0.0077	-0.0698	-0.009	-0.0528	0.0879
Lupului38	0.0068	-0.0296	0.001	-0.0068	0.1664	-0.0985	-0.1683	0.0106	-0.0518	-0.0286	0.0576	-0.0203	0.1004	-0.0235	0.0364	-0.0171	0.0486	0.0193	0.0386	0.1767	-0.0914	-0.056	-0.0164	0.0946	-0.0039	-0.0708	-0.0283	-0.0106	-0.0444	-0.122	-0.0724	-0.0148	0.1185	-0.1333	-0.0039	-0.0637	0.1423		-0.0811	0.0798	-0.0512	0.1149	-0.142	-0.0154	-0.0055	0.029	-0.0068	-0.0827	0.1223
Lupului39	0.0064	-0.0299	0.0006	0.0573	0.0052	0.0943	0.0888	-0.0863	-0.0843	0.0354	-0.0715	0.0116	-0.0286	-0.056	-0.0605	-0.0174	0.0805	-0.0132	0.0061	-0.1133	0.1014	0.0724	-0.0167	-0.0022	0.028	0.0576	0.0035	-0.1075	-0.0447	-0.0901	-0.0084	0.0493	0.0538	-0.0048	-0.0686	0.0647	0.0454	-0.0811		-0.0814	0.206	0.018	0.1474	0.1774	0.0264	0.0608	-0.0715	0.0457	-0.0068
Lupului40	0.0708	0.0023	0.0328	-0.0393	0.0373	-0.0666	-0.0399	-0.0219	-0.02	0.0998	0.2182	0.0116	0.0357	-0.0882	0.1004	-0.1461	-0.0161	-0.0132	0.0705	0.0155	-0.1239	0.0081	-0.0167	-0.0988	0.028	-0.0068	0.0679	0.0856	0.0196	0.0386	-0.0406	-0.0151	0.0538	-0.037	-0.0042	-0.0641	0.0776	0.0798	-0.0814		-0.0837	0.0824	-0.0135	-0.0158	-0.0058	-0.0035	-0.0393	-0.0187	-0.0389
Lupului41	-0.028	0.0322	-0.066	0.216	-0.0293	0.2208	0.0222	0.0081	-0.1188	0.0653	-0.1059	-0.1194	-0.0953	-0.0261	-0.095	0.1735	-0.0827	0.0167	0.0039	-0.019	0.1313	0.038	-0.0834	0.0277	0.0258	0.0876	0.0335	-0.0454	-0.1114	-0.028	-0.075	-0.0818	0.1159	-0.0071	-0.0386	0.0625	0.0431	-0.0512	0.206	-0.0837		-0.113	0.0808	0.2395	0.0241	-0.0058	0.1194	0.0113	-0.1378
Lupului42	0.0093	-0.027	0.0357	-0.0686	0.1046	-0.0315	0.0596	0.0132	0.0473	0.0383	-0.0686	0.0145	0.0708	0.0756	0.1033	-0.1111	0.0512	0.0219	0.009	0.0184	-0.1854	-0.0212	-0.0138	0.065	-0.0013	-0.0039	-0.0257	0.0241	-0.0097	-0.1194	0.0589	0.02	0.0245	-0.1629	-0.0657	-0.0612	0.177	0.1149	0.018	0.0824	-0.113		0.0216	-0.0773	-0.0029	-0.065	-0.1329	-0.1123	0.0927
Lupului43	0.0744	0.0702	0.0364	0.0287	0.0087	0.0013	0.1246	-0.0183	-0.0164	0.0068	-0.0357	0.1439	0.0393	0.0119	-0.0248	-0.0782	0.084	0.0547	0.074	-0.2385	0.0406	0.076	0.0834	0.0335	-0.065	-0.0032	0.1358	0.057	0.0554	-0.0866	0.0596	0.0206	0.0251	-0.0013	-0.1294	0.1004	-0.0476	-0.142	0.1474	-0.0135	0.0808	0.0216		0.0522	0.1265	0	-0.0679	-0.1117	-0.0998
Lupului44	0.0077	0.0035	-0.0303	0.2195	-0.0579	0.1922	0.0579	0.0116	-0.1796	0.1011	0.0908	-0.0515	0.0692	-0.0869	-0.1558	0.0161	-0.1436	-0.0441	-0.0892	-0.112	0.1349	0.0093	-0.0476	-0.0653	-0.0351	-0.0698	0.1014	-0.1384	0.0209	-0.121	-0.0071	0.0184	0.1516	0.1252	-0.0351	0.1948	0.0789	-0.0154	0.1774	-0.0158	0.2395	-0.0773	0.0522		0.0277	-0.0022	-0.038	0.0148	-0.1986
Lupului45	-0.0789	-0.0187	-0.0203	0.0364	-0.0801	0.009	0.0035	-0.0106	-0.0087	0.1432	0.0364	-0.0737	0.047	0.0196	0.0795	0.0583	-0.037	0.0625	0.0818	-0.0698	-0.0161	-0.1094	-0.102	-0.0554	-0.0895	0.0367	0.047	0.0325	0.0309	0.0177	0.0673	-0.0682	-0.0315	-0.0257	0.0393	0.1403	-0.0077	-0.0055	0.0264	-0.0058	0.0241	-0.0029	0.1265	0.0277		-0.0888	0.1973	-0.0718	0.0045
Lupului46	0.1165	-0.0808	-0.0502	-0.0901	0.0831	-0.0853	-0.123	-0.1049	-0.1352	-0.1442	0.1352	0.1539	0.1136	-0.0103	-0.1114	-0.1326	0.2549	-0.0319	0.0196	-0.0354	0.0184	0.0859	-0.0032	0.1722	0.0093	-0.122	0.0171	0.0026	0.0653	0.1809	-0.0914	0.1593	0.0673	0.0087	-0.0229	-0.0505	-0.0698	0.029	0.0608	-0.0035	-0.0058	-0.065	0	-0.0022	-0.0888		-0.0579	0.0914	0.1355
Lupului47	-0.048	-0.0521	-0.1825	0.0351	-0.0492	0.1687	-0.0943	0.0525	-0.0744	0.1098	-0.0293	-0.1716	-0.083	-0.0782	0.0138	0.3145	-0.0383	0.1255	0.0483	0.0898	0.1114	-0.1107	-0.0711	-0.0567	-0.0264	0.0676	-0.0509	0.0312	-0.0991	0.2096	-0.095	-0.0695	-0.1294	0.0373	0.1667	0.0425	-0.009	-0.0068	-0.0715	-0.0393	0.1194	-0.1329	-0.0679	-0.038	0.1973	-0.0579		-0.0087	0.0998
Lupului48	-0.0595	0.065	0.0634	-0.0087	-0.1896	-0.036	0.055	-0.0557	-0.1181	-0.095	0.0557	-0.0866	-0.159	0.0711	0.0344	0.0776	-0.0821	-0.1114	0.0367	0.0138	0.0032	0.0064	0.0782	-0.1004	0.123	0.056	-0.1268	-0.1413	-0.0463	0.1014	0.0222	0.0476	-0.0766	0.1545	0.0586	-0.0335	-0.0528	-0.0827	0.0457	-0.0187	0.0113	-0.1123	-0.1117	0.0148	-0.0718	0.0914	-0.0087		0.0238
Lupului49	-0.0154	-0.084	-0.0534	-0.1899	0.0798	-0.0241	-0.1262	-0.1403	0.0547	0.0135	-0.1255	-0.0103	0.046	0.0187	0.0464	-0.0071	0.2195	-0.0029	-0.0158	0.0901	-0.1136	-0.046	-0.0708	-0.0241	0.0383	0.0679	-0.1471	-0.0006	0.0621	0.0489	-0.0624	0.1239	-0.0647	-0.0589	-0.0261	-0.0216	0.0879	0.1223	-0.0068	-0.0389	-0.1378	0.0927	-0.0998	-0.1986	0.0045	0.1355	0.0998	0.0238
Lupului50	0.0035	0.1603	0.0943	0.0866	-0.0621	0.027	0.1181	0.1362	-0.055	-0.1606	0.0866	-0.0235	-0.0315	0.0699	0.001	0.1085	-0.0512	-0.0483	-0.0612	-0.1484	0.0341	0.0052	0.1413	0.027	0.0251	-0.0097	0.0006	-0.0782	-0.0798	0.0035	0.0853	0.0142	-0.0135	0.1532	-0.0071	-0.0348	-0.0863	-0.084	-0.02	-0.02	0.01	-0.0814	0.0158	0.0457	-0.0731	-0.0064	-0.0422	0.1716	-0.1384
Lupului51	0.1133	0.0447	0.1075	-0.1899	0.0476	-0.0885	-0.0296	-0.076	-0.0097	0.0135	0.0676	0.1185	0.0138	-0.0457	0.0142	-0.1036	0.0586	0.0615	0.0808	0.0901	-0.1136	-0.046	-0.0064	-0.0885	-0.0583	0.0035	0.1426	0.1925	0.0299	-0.0154	-0.0946	0.0596	0.0963	-0.1555	-0.0261	-0.1181	-0.0409	0.0579	-0.0389	0.1542	-0.0734	0.0605	0.0612	-0.102	0.0045	-0.0898	0.0032	-0.0406	0.0679
Lupului52	0.0728	-0.028	-0.094	-0.0051	-0.0251	0.0641	-0.0058	0.0122	0.0464	-0.0592	-0.0373	-0.0509	-0.0911	0.0103	0.0058	0.1133	0.0824	-0.0756	0.0402	-0.0792	0.1355	-0.0222	0.0174	-0.0003	0.0943	0.1239	-0.0911	0.0554	-0.1716	0.1371	-0.1674	-0.0132	-0.0731	0.0293	-0.0666	-0.0621	-0.0171	-0.0792	0.0493	0.0171	0.0792	-0.0444	0.0528	-0.1104	-0.0682	0.1272	0.0592	0.112	0.0274
Lupului53	-0.1181	0.0386	0.0048	0.0615	0.0093	0.0341	-0.0035	-0.0177	-0.0801	0.0718	-0.0351	0.048	-0.0567	0.0769	0.0081	-0.0454	0.0525	-0.009	0.0425	-0.0126	-0.0232	-0.0843	0.0196	0.0663	-0.0322	-0.0348	0.0399	-0.0068	-0.0084	-0.0216	-0.0042	-0.0753	-0.0064	-0.0328	0	0.1011	0.0496	0.084	-0.0129	-0.0129	0.0171	0.0544	0.055	0.1172	0.1593	0.0006	0.0615	-0.0789	-0.0026
Lupului54	-0.0573	0.0029	-0.0309	-0.0064	-0.0586	0.0306	0.1217	0.0431	0.0451	0.0682	0.0258	-0.1809	-0.028	-0.0554	0.1655	0.1442	-0.112	0.084	0.1033	-0.0483	-0.0267	-0.0235	-0.0161	-0.0016	0.1252	0.0261	-0.0602	-0.0425	-0.1085	-0.0251	0.0888	0.0177	-0.0744	-0.0686	-0.0357	0.0975	0.0782	-0.0483	0.0802	-0.0164	0.0779	-0.0135	0.0193	-0.0151	0.0914	-0.1317	0.2189	-0.018	0.0583
Lupului55	0.0077	-0.0286	-0.0946	-0.038	0.0386	0.0634	-0.1674	0.076	0.0457	-0.0277	-0.0058	-0.0515	0.0692	0.0097	0.0052	0.1127	-0.047	-0.0119	-0.057	0.0811	-0.0261	-0.0872	-0.0798	-0.001	-0.0673	-0.0055	-0.1883	-0.0418	0.0209	0.0399	0.0573	-0.0782	-0.0093	0.1574	0.1581	0.0016	0.0467	0.0489	-0.0801	-0.048	-0.0824	-0.0129	-0.141	-0.1111	0.0921	-0.0344	0.123	0.047	0.1233
Lupului56	-0.1082	-0.048	0.0148	-0.0251	0.0193	-0.149	0.0708	0.0245	0.1552	0.1461	0.1037	0.0901	0.0499	0.1191	-0.0142	-0.1642	-0.0663	-0.0312	0.0203	0.0618	-0.0776	-0.0422	0.1262	-0.0203	0.0422	0.0396	-0.0145	-0.029	0.1304	-0.076	0.038	-0.001	-0.0608	0.0093	-0.0544	0.1111	-0.0048	-0.0026	-0.0351	0.0293	-0.1661	0.0644	0.0006	0.0306	0.0406	-0.1181	-0.1217	-0.0367	-0.057
Lupului57	-0.1085	0.0483	0.0145	0.1999	-0.0776	0.0116	0.0383	0.1529	-0.0705	-0.0795	0.0068	-0.0389	-0.0792	-0.01	-0.0145	0.1252	-0.1954	-0.0315	-0.0444	-0.0029	0.0509	0.0219	0.0937	-0.0206	0.0097	-0.0251	0.0174	-0.0293	-0.1275	-0.0441	-0.0267	-0.13	-0.029	0.009	0.1384	0.0142	-0.0051	0.1259	-0.0354	-0.0032	0.0267	-0.0003	-0.0319	0.0625	-0.0241	-0.1185	-0.0576	0.0596	-0.1539
Lupului58	0.0412	-0.0274	-0.029	-0.0367	0.0399	0.0647	0.0592	-0.0837	-0.0496	-0.0264	-0.0367	0.1429	0.0061	-0.0534	-0.1223	-0.0792	0.1152	0.0859	-0.0235	-0.0785	0.0718	0.1394	-0.0463	0.0325	-0.0982	-0.0364	0.1671	0.0882	0.0866	0.009	-0.038	0.1162	0.0563	-0.0988	0.0306	0.0029	-0.0808	-0.1107	0.1787	-0.0789	0.1442	-0.0438	0.15	0.0834	-0.0032	0.0634	-0.0367	-0.1127	-0.0364
Lupului59	0.1156	-0.0818	-0.0834	-0.0267	0.0177	-0.0219	0.1336	-0.1703	-0.104	-0.0164	-0.1233	0.0563	0.0161	-0.0435	-0.0801	-0.0692	0.093	-0.065	-0.0457	-0.1329	0.114	0.1172	-0.0364	-0.0863	0.0084	0.0702	-0.0161	-0.095	0.0966	-0.0132	-0.0602	0.1906	-0.0946	0.0077	0.0728	0.0451	-0.0386	-0.1007	0.1564	-0.0367	0.0576	0.0306	0.16	0.029	-0.0576	0.2022	-0.0911	0.0583	0.038
Lupului60	-0.0657	-0.0055	0.0895	-0.0792	0.0618	-0.1387	-0.0154	0.067	0.0689	-0.0045	0.2105	0.197	0.1246	0.065	-0.036	-0.2504	0.0728	-0.0531	0.0306	0.0721	-0.1317	0.0003	0.1043	0.1188	-0.0441	-0.0789	0.189	0.1101	0.0763	-0.0335	-0.0805	0.0415	0.1104	-0.1413	-0.1407	0.0892	0.0055	0.0721	0.0074	0.0396	-0.0592	0.0425	0.0109	0.0409	-0.0457	0.1175	-0.2723	-0.123	-0.0467
Lupului61	-0.0702	-0.0422	-0.076	0.0129	0.1217	0.0499	-0.1487	0.0946	0.161	0.1841	-0.0837	-0.065	-0.0087	-0.0039	-0.0406	0.0026	0.0039	-0.0576	-0.0705	0.0998	-0.0396	-0.1007	-0.0933	0.0499	0.0158	0.0454	-0.0087	0.1056	-0.057	0.0586	-0.0206	-0.1239	0.0415	0.0795	0.0158	0.0847	0.001	0.0998	-0.158	0.0351	-0.0637	0.0058	-0.1223	-0.028	0.0142	-0.0158	0.0773	-0.1275	0.142
Lupului62	-0.0541	-0.0904	-0.0921	-0.0354	0.0412	-0.0628	-0.0682	-0.0824	0.1127	0.0715	-0.0354	0.0155	-0.057	0.0444	-0.0567	-0.1745	0.0843	-0.0415	0.01	0.0193	0.0731	-0.1812	0.1803	-0.1593	0.0319	0.1259	0.0074	0.0895	0.1201	0.0747	-0.2298	-0.0113	-0.0389	0.1278	-0.29	0.1651	0.0493	-0.0129	0.0512	0.019	-0.0798	0.0219	0.0547	0.0203	-0.0019	0.0003	-0.0032	-0.047	0.1902
Lupului63	-0.0631	0.0293	-0.0045	0.1487	-0.0322	0.057	0.0837	0.1017	-0.0251	0.0303	-0.0766	-0.0579	-0.1304	0.0032	-0.0013	0.0418	-0.1178	-0.0505	-0.0956	-0.0863	0.0319	0.0995	0.0747	-0.0074	-0.0093	0.0203	0.0306	-0.0483	-0.0499	0.0013	-0.0135	-0.1168	-0.0801	0.1188	0.0872	0.0596	-0.0241	-0.0541	0.01	0.01	0.0721	-0.0515	0.0457	0.0756	-0.0109	-0.1053	-0.0444	0.0084	-0.1085
Lupului64	-0.0344	0.1867	0.1529	-0.048	-0.0357	-0.0109	0.0158	-0.0628	-0.093	-0.0698	0.0808	0.0673	-0.0695	-0.0003	0.0596	-0.0583	0.0396	0.0103	0.0296	0.039	-0.036	-0.0328	0.039	-0.0109	0.0193	-0.0476	0.1236	0.0126	0.0109	-0.0344	0.0473	0.0406	0.0773	-0.0135	-0.0451	-0.0084	0.0367	0.039	0.0064	0.0064	-0.028	-0.0229	0.0422	0.0077	-0.0789	0.02	-0.0801	0.0692	0.0489
Lupului65	0.0383	0.0019	0.0325	-0.104	0.037	-0.067	-0.0724	0.1387	0.1085	-0.0615	-0.0718	-0.1175	-0.029	0.1046	0.1323	-0.0177	-0.0164	-0.0779	0.038	0.1761	-0.1564	0.0077	0.1117	0.2549	0.0921	-0.0071	-0.0933	0.0853	-0.1416	0.0383	-0.0087	-0.112	-0.0431	-0.0373	-0.1655	-0.1609	0.1416	0.0795	-0.1139	0.0148	-0.1162	0.0821	-0.1104	-0.1448	-0.1027	-0.0039	-0.0718	0.0132	0.0573
Lupului66	-0.1326	0.0563	-0.0418	0.0148	-0.0695	0.0518	-0.0824	-0.0644	-0.0303	0.0573	-0.1139	0.0013	-0.0711	0.0625	0.0579	0.1333	0.038	0.0087	-0.0686	0.1983	0.0589	-0.131	-0.0592	-0.1413	-0.0145	0.1117	-0.0389	0.0109	-0.0229	0.0283	-0.083	-0.0898	-0.0853	-0.0473	0.2108	0.0222	0.0029	0.1017	-0.0917	-0.0595	0.0348	-0.0245	-0.1204	-0.0904	0.0805	-0.046	0.1436	0.0354	0.1761
Lupului67	-0.1239	0.0328	0.0634	0.0557	-0.0608	-0.1648	0.0229	0.0731	0.0428	-0.0306	0.0235	-0.0544	-0.0624	0.039	0.0988	-0.0512	-0.1143	-0.0792	0.0367	0.046	-0.1577	0.0386	0.0782	0.0283	0.1552	0.056	-0.0303	-0.0126	-0.0785	0.0048	0.0544	-0.0489	-0.0444	-0.0386	0.0264	-0.0335	0.0438	0.1426	-0.1152	0.0779	-0.1175	0.0808	-0.1117	-0.0818	-0.0718	-0.0695	-0.1053	0.0763	-0.0406
Lupului68	0.0299	0.0258	0.0563	-0.0158	0.0287	-0.1075	0.0802	0.0982	0.0357	-0.0377	0.0808	-0.0293	-0.0695	-0.0003	0.0596	-0.0261	-0.0892	0.0425	-0.0348	-0.0254	-0.1326	0.0315	0.1033	0.0212	0.0515	-0.0798	-0.0051	-0.0196	0.0109	-0.0344	0.0473	-0.0238	-0.0515	0.0187	-0.0129	-0.0727	0.0367	0.0711	-0.0901	0.103	-0.1246	0.1059	-0.0544	-0.0888	-0.0789	-0.0444	-0.1123	0.0048	-0.0154
Lupului69	-0.0142	0.0138	0.0444	-0.0277	0.0167	-0.1194	0.0039	0.0219	-0.0084	0.0148	0.0367	-0.0412	0.0473	0.0522	0.0476	-0.0058	-0.0367	-0.0016	0.0177	0.027	-0.0158	-0.1091	0.027	0.0415	-0.057	-0.0917	0.0151	0.0006	-0.0975	-0.1429	0.0354	0.0608	0.0332	-0.0254	-0.0892	0.0763	0.0248	0.1236	-0.0377	-0.0377	-0.1043	0.0618	-0.0663	0.0602	0.038	-0.1529	0.0045	-0.0393	-0.0274
Lupului70	0.1011	-0.0641	-0.0335	-0.0412	0.1964	-0.0686	-0.1384	0.0728	0.1069	-0.0953	-0.17	0.1062	0.1626	0.0708	0.0019	0.0451	0.2717	0.0171	-0.0602	0.0779	0.0995	0.0061	0.0135	0.2211	-0.0705	-0.0731	-0.1271	-0.0129	-0.0145	-0.0921	0.0541	0.0473	-0.0126	-0.0068	0.0583	-0.066	0.0113	0.1101	-0.0512	-0.1477	-0.1822	0.0805	0.0167	-0.1465	-0.0721	0.1233	0.0232	-0.1172	0.1844
Lupului71	0.0306	0.0586	0.0248	-0.0151	-0.0351	-0.0425	-0.0158	0.0023	-0.0602	-0.037	-0.0151	-0.0608	-0.1011	0.0647	0.0924	0.0068	-0.0563	-0.0212	-0.0663	0.0074	-0.0354	0.0322	0.0396	0.0219	0.02	-0.0148	-0.0367	-0.019	-0.0206	0.095	0.0802	-0.0554	-0.1152	0.0515	0.1487	-0.1043	-0.027	-0.0248	-0.0573	0.0715	-0.0595	-0.0222	-0.0859	-0.1204	0.0184	0.0206	-0.0151	0.1342	-0.0148
Lupului72	-0.0238	-0.028	0.0348	-0.1339	-0.0251	-0.0647	-0.0702	-0.1165	0.1429	0.1339	-0.1339	0.0457	-0.0267	0.0747	0.1024	-0.0154	0.018	-0.0113	0.0081	0.2749	-0.0254	-0.0544	-0.1436	-0.1291	-0.0022	0.1883	-0.0589	0.0554	0.0216	0.0084	-0.0064	-0.0132	-0.0731	-0.1317	0.1909	-0.0621	0.0151	0.0496	-0.0795	0.0171	-0.1461	0.1165	-0.1725	-0.3035	0.0283	-0.1304	-0.0373	0.0476	0.1561
Lupului73	-0.0042	-0.0406	-0.0422	-0.0821	-0.102	0.0515	0.046	-0.0003	0.0016	-0.0074	0.0145	0.001	-0.0715	-0.0666	0.0898	0.1008	0.0055	0.0728	0.1886	-0.0274	-0.0058	-0.0026	-0.0595	-0.0451	0.0496	0.0148	-0.0071	0.075	0.009	0.1568	0.0132	0.0064	-0.0534	-0.0476	-0.047	-0.1069	-0.0296	-0.0917	0.0045	0.0367	0.0666	-0.0248	0.0402	-0.123	0.048	0.018	0.1754	0.0673	-0.0174
Lupului74	-0.1036	-0.0435	-0.1416	0.0116	-0.1371	0.2417	0.0431	0.029	0.0309	0.1185	-0.1494	-0.1307	-0.1387	-0.0373	-0.074	0.1622	-0.094	-0.0267	-0.0074	0.0341	0.0879	-0.0698	-0.1268	-0.1123	0.0145	0.1407	0.0544	0.1043	-0.0583	0.2182	-0.0863	-0.0608	-0.0885	0.0138	0.0145	0.0834	0.0319	-0.159	0.0338	-0.095	0.1603	-0.0599	0.0052	0.0673	0.0451	-0.0492	0.2369	0	0.0119
Lupului75	-0.0013	-0.0377	-0.0071	-0.0792	0.0296	-0.1065	-0.1442	-0.0296	0.0045	-0.0045	-0.0792	0.0039	-0.0042	0.065	0.0283	-0.0251	0.0728	-0.0209	-0.0016	0.1687	-0.1317	0.0003	-0.0245	0.0866	0.0525	-0.0467	-0.1007	-0.0187	0.0119	0.0309	0.0483	-0.0229	0.0138	0.0196	0.0847	-0.1362	0.0377	0.2009	-0.057	0.0074	-0.1236	0.0747	-0.15	-0.1201	-0.0779	0.1497	-0.047	0.1346	0.2108
Lupului76	-0.0744	0.018	-0.0158	0.1053	0.0209	0.0457	0.1046	0.0905	-0.0364	0.1156	-0.0557	-0.0048	-0.0451	0.0241	-0.0126	0.095	-0.0647	0.0026	-0.0747	-0.1297	-0.0116	0.056	-0.0332	0.0135	-0.0206	-0.0232	0.0515	-0.0274	-0.1255	-0.0744	0.104	-0.0315	-0.0592	-0.0212	0.1725	0.0483	-0.0354	-0.0332	0.0631	-0.0013	0.0287	0.1304	0.131	0.0644	0.0744	-0.0843	0.0409	-0.0673	-0.0554
Lupului77	-0.1185	0.0383	-0.0277	0.1899	-0.0876	0.066	-0.0682	0.2073	-0.0161	-0.0573	-0.132	-0.0489	-0.1214	0.0122	-0.121	0.1796	-0.141	-0.1059	-0.2475	-0.0129	0.1053	0.0441	0.0515	-0.0628	-0.0647	0.0293	-0.057	-0.0393	-0.0409	0.1391	0.0277	-0.1722	-0.1677	0.2566	0.2894	0.0042	-0.1117	-0.1094	-0.1098	-0.0776	-0.0476	-0.1069	-0.1062	-0.0119	-0.0341	-0.0641	0.029	0.1461	-0.0351
Lupului78	0.0113	0.0071	-0.0589	-0.0022	-0.0544	0.067	-0.0351	-0.1136	0.0171	0.0724	-0.0988	-0.1445	0.0084	0.0776	0.0731	0.1162	-0.0435	-0.0406	-0.0856	0.0525	0.0418	-0.0193	-0.1085	-0.094	0.065	0.1912	-0.1526	-0.1027	0.0245	0.1078	-0.0035	0.0219	-0.1024	0.0966	0.1616	0.0373	-0.0142	-0.0441	-0.0766	-0.0444	0.0177	-0.0737	-0.1374	-0.0109	0.0634	-0.0309	0.1909	0.1149	0.0625
Lupului79	-0.1085	0.0483	0.0467	0.1355	0.0512	-0.085	0.0705	0.1529	-0.0383	-0.1439	0.0711	0.0898	-0.1114	0.0866	-0.0789	0.0287	-0.0988	0.0328	-0.0122	-0.0351	0.0509	0.1185	0.2868	0.1725	0.0418	-0.0895	0.0496	-0.0293	-0.0631	-0.0441	-0.0267	-0.0657	-0.029	0.009	0.0097	-0.018	-0.1017	-0.0029	0.029	-0.0676	0.0911	-0.0969	0.0325	0.0303	-0.1207	-0.0541	-0.0898	0.0274	-0.1861
Lupului80	-0.0721	0.0203	-0.0457	0.0753	-0.009	-0.113	-0.0863	0.0605	-0.0341	-0.0431	0.0431	-0.067	-0.0106	0.0908	0.0219	0.0328	-0.1268	-0.0595	0.0241	0.0335	-0.0093	-0.0061	0.0979	0.048	-0.0183	-0.0209	-0.0428	-0.0251	-0.0267	-0.0399	-0.0547	-0.0615	-0.057	-0.019	0.1426	-0.0138	-0.0653	0.0979	-0.0634	0.001	0.0309	-0.0605	-0.0599	0.0023	0.1088	-0.0499	0.0109	0.0315	-0.0853
Lupului81	-0.0148	-0.019	-0.0206	0.1004	0.0483	-0.0879	0.0354	0.0212	-0.009	-0.1146	0.0361	0.0225	-0.0499	-0.0773	-0.0818	-0.0386	0.027	-0.0666	-0.0473	-0.1667	0.0802	0.1156	0.0586	-0.0235	0.0711	0.0364	-0.0177	-0.0644	0.0306	0.0496	-0.0618	0.028	-0.0641	0.1027	0.0068	-0.0209	-0.1368	-0.038	0.0583	0.0261	-0.0084	-0.0354	0.0296	-0.0048	-0.0914	0.1362	-0.1571	0.0567	-0.0602
Lupului82	-0.0209	0.0071	0.0377	0.0943	-0.0222	-0.0296	0.0937	-0.0492	-0.0473	0.0081	-0.0344	-0.0158	0.0084	-0.019	0.0087	-0.0126	-0.0113	0.056	0.0753	-0.0441	-0.0547	0.1094	-0.0119	0.067	0.0328	-0.0019	0.0406	-0.0383	-0.0077	-0.1175	0.0608	0.0219	0.0586	-0.0966	0.0006	-0.027	0.0502	0.0847	0.0522	0.02	0.1143	0.055	0.0557	0.0534	0.0634	-0.0953	-0.0344	-0.046	-0.0985
Lupului83	-0.1429	0.0782	-0.0521	0.1976	-0.0798	0.3312	0.0361	0.0541	-0.0727	0.2401	-0.0599	-0.0412	-0.1136	-0.0766	-0.0811	0.1873	-0.1333	-0.0982	-0.1754	0.027	0.2096	-0.0769	-0.1661	-0.2482	-0.0892	0.1014	0.1117	-0.0315	-0.0975	-0.0142	-0.0933	-0.1323	0.001	0.039	0.2649	0.2051	-0.0074	-0.0373	0.0589	-0.0055	0.1854	-0.067	-0.0341	0.2533	0.1024	-0.1207	0.1011	-0.0393	-0.0595
Lupului84	0.0776	0.009	0.0074	-0.0003	-0.0525	0.1011	-0.0332	-0.0151	-0.0132	-0.0866	-0.0003	-0.0138	0.0425	-0.1136	-0.0538	0.1503	-0.0737	0.0901	-0.0515	0.0544	-0.0206	0.1114	-0.1065	0.0367	0.0348	-0.0966	-0.0863	-0.1007	0.0586	0.0132	0.1593	0.0238	0.0927	0.0019	0.1313	-0.1217	0.02	0.0222	0.0219	-0.0425	0.0518	-0.0718	-0.1033	-0.0412	-0.0956	0.0676	0.0319	0.0525	0.0644
Lupului85	0.0393	0.0029	-0.0309	0.0258	-0.0264	0.1593	0.0573	0.0109	0.0773	0.0361	0.0579	-0.0521	0.0042	-0.0232	0.0045	0.0155	0.0489	-0.0769	-0.0254	-0.1448	0.0055	-0.0557	-0.1127	-0.066	0.093	0.0905	-0.1568	-0.0103	-0.0119	0.1037	0.0567	0.0177	0.0222	0.189	-0.1645	0.0975	0.0138	-0.1127	0.0158	0.048	0.0457	0.0187	-0.0129	0.0171	-0.0373	0.0615	0.0258	0.0785	0.0583
Lupului86	0.1217	-0.0113	0.0193	-0.1172	-0.0406	-0.0801	0.0109	-0.0676	-0.0335	-0.0425	0.0116	-0.0019	0.0222	0.0592	0.0225	-0.0631	-0.0296	-0.0589	-0.0718	0.0663	-0.0409	-0.0055	0.0663	-0.048	-0.0499	-0.0847	-0.01	-0.0245	0.0383	-0.0071	0.0425	0.0679	-0.0241	0.046	-0.0821	-0.0776	0.0963	-0.0303	0.0338	0.0338	-0.0972	0.0689	-0.0592	0.0029	-0.1159	-0.0171	-0.1494	0.0966	0.0119
Lupului87	0.1223	-0.0428	0.1165	-0.1165	-0.0077	-0.1761	0.0116	-0.1313	0.0637	-0.074	-0.02	0.0309	0.0872	0.1243	0.0876	-0.0624	0.0998	0.1027	0.0576	0.0026	-0.1046	0.0917	0.0348	0.1136	0.0473	-0.0518	-0.0737	-0.056	0.1677	-0.0708	0.2363	0.1651	0.0731	-0.0177	-0.1458	-0.1091	0.0003	0.0026	-0.0621	-0.0299	-0.0644	0.0052	-0.0586	-0.1252	-0.0187	0.048	-0.1165	0.0972	0.0769
Lupului88	0.0077	-0.0608	-0.0624	0.0586	0.0708	0.0312	0.0258	0.0116	0.0779	-0.0277	-0.038	-0.0515	0.1014	0.0097	-0.027	-0.0161	-0.047	-0.0119	-0.057	-0.0154	0.0705	-0.0229	0.0489	0.0312	-0.0029	0.0589	0.0048	0.0225	-0.0113	-0.0245	-0.0715	0.0184	0.0229	-0.0357	-0.1317	0.066	0.0789	-0.0154	0.0808	-0.0158	0.0464	0.0837	-0.0122	0.0499	-0.0689	-0.0988	-0.038	-0.1139	-0.0377
Lupului89	-0.0499	-0.0219	-0.1201	0.0653	-0.1799	0.1024	0.0325	-0.046	-0.0441	-0.0209	-0.16	-0.2057	-0.1494	0.0164	-0.0525	0.1838	-0.0402	-0.0695	-0.0824	-0.0409	0.0773	0.0161	-0.0087	-0.123	0.0361	0.13	-0.1494	-0.1317	-0.0367	0.1754	-0.0325	-0.0071	-0.1957	0.1642	0.0682	0.0406	0.0856	-0.1053	-0.009	-0.1056	0.0531	-0.1027	-0.0698	0.0245	0.0344	-0.0599	0.2263	0.1503	0.0335
Lupului90	0.0142	0.0422	-0.0238	0.0006	-0.0837	-0.0267	-0.0322	-0.0463	-0.0122	-0.1178	0.0328	0.0515	0.0435	-0.0805	-0.0528	0.0547	-0.0406	-0.0055	-0.0505	-0.0734	0.1091	-0.0808	0.0232	-0.1877	-0.0608	0.001	0.0435	-0.0354	0.2205	0.0785	0.0315	0.057	-0.0673	0.196	0.0679	0.0724	-0.2044	-0.1378	-0.0737	-0.0737	-0.1082	-0.1674	0.0264	0.0563	0.0019	0.0686	0.0328	0.0856	-0.0312
Lupului91	-0.0834	0.0734	0.0396	0.0319	-0.0847	-0.0277	0.0956	-0.0151	-0.0132	-0.0222	0.0641	-0.0138	-0.1185	0.0151	-0.0216	-0.075	0.0229	-0.0708	-0.0515	-0.1387	-0.0206	0.0148	0.0544	-0.1564	0.0348	0.0322	0.0425	-0.0042	0.0586	0.0132	-0.0338	0.056	-0.036	0.0663	-0.094	0.0393	-0.0122	-0.0744	0.0219	0.0541	0.0196	-0.0074	0.0254	0.0876	-0.0634	-0.0612	-0.1613	0.0847	-0.0644
Lupului92	0.226	-0.0357	-0.0051	0.0193	0.0959	0.1207	-0.0779	-0.0921	0.0064	-0.0026	-0.0773	0.0702	0.1909	-0.0618	-0.0019	0.0412	0.1713	0.0776	-0.0319	-0.0225	0.0956	0.0666	-0.2157	0.0885	-0.1065	-0.0769	-0.0666	0.0155	0.0782	0.0328	0.1146	0.0435	0.048	0.0538	0.0866	-0.0698	0.0074	-0.0225	-0.0229	-0.0229	-0.0251	0.0444	0.0451	-0.0538	0.085	0.1516	0.0515	-0.0888	0.0518
Lupului93	0.0126	-0.0238	0.0068	-0.0653	-0.0209	0.0361	0.0306	-0.0801	0.0184	0.0415	0.0956	-0.0145	-0.0547	-0.0177	-0.0222	-0.1722	0.0544	-0.0393	0.0122	-0.0428	-0.1178	-0.018	-0.0106	-0.0605	0.0341	0.0315	0.1384	0.0917	0.0258	0.0769	-0.0988	0.0232	0.0921	-0.0631	-0.2234	0.0386	0.1159	-0.0106	0.0534	0.1178	0.0512	0.0563	0.0248	0.1191	-0.0319	0.067	-0.1297	-0.0447	-0.0006
Lupului94	0.1629	-0.0344	0.0283	-0.1082	0.0006	0.0254	0.02	-0.123	0.1365	0.1275	-0.0438	0.0071	0.16	-0.0283	0.1281	0.0103	-0.0206	0.0467	0.0016	-0.0212	-0.0641	-0.0286	-0.2144	-0.1033	-0.0409	-0.0435	-0.0332	0.0489	0.1761	-0.0946	0.1803	0.0769	0.0171	-0.0415	0.0235	-0.0364	0.0087	0.0109	-0.1181	0.075	-0.1526	0.1423	0.0142	-0.0847	0.0863	-0.0724	-0.1082	-0.0876	0.0531
Lupului95	0.0035	-0.0006	0.0299	0.1188	-0.0299	-0.0051	0.1181	0.0074	-0.0872	-0.0962	-0.01	0.0087	-0.0959	-0.0589	-0.0634	-0.0203	0.0454	-0.0161	0.0354	-0.1162	0.0341	0.2305	0.1091	0.1236	0.0573	-0.0418	0.065	-0.1104	-0.0798	-0.0286	-0.0113	0.0142	0.0187	-0.0077	-0.0071	-0.0026	0.0103	-0.0518	0.1732	-0.0521	0.1709	-0.0814	0.1123	0.1101	-0.0731	0.1223	-0.1065	0.0428	-0.1384
Lupului96	0.1651	-0.1609	-0.0338	-0.2025	0.0351	-0.0367	-0.01	-0.1207	0.1709	-0.1278	-0.1703	0.1059	0.1944	-0.0261	0.0016	-0.084	0.2714	0.0811	0.1326	-0.019	-0.1262	0.1346	-0.0512	0.1886	-0.0064	-0.0412	-0.1275	-0.0132	0.2105	-0.028	0.1503	0.1436	0.0837	-0.0393	-0.1674	-0.1307	-0.0212	-0.0834	0.1094	-0.1481	-0.0216	0.0158	0.0808	-0.1468	-0.0724	0.1873	-0.0737	-0.0531	0.1197
Lupului97	0.0106	0.0386	0.1336	-0.0673	0.1059	-0.0946	0.0287	0.0145	0.0164	-0.0248	0.2546	0.1767	0.0721	-0.0518	-0.0241	-0.2385	-0.0119	-0.009	0.0425	0.0196	-0.0876	0.0122	0.084	0.0019	0	-0.067	0.2331	0.122	0.0882	-0.0216	-0.1007	0.0534	0.1545	-0.0972	-0.0966	0.0367	-0.047	0.0196	0.0193	0.1481	-0.0473	0.0222	-0.0093	0.0528	-0.0982	0.065	-0.2604	-0.0789	-0.0991
Lupului98	0.085	-0.0158	0.0148	-0.1217	0.0837	-0.0847	-0.1223	0.0888	0.0264	-0.0792	0.168	-0.0064	0.1143	0.0225	0.1146	-0.0354	0.0303	-0.0312	0.0525	0.0296	-0.0454	-0.1065	0.0618	0.0119	-0.0866	-0.0892	0.0499	0.1964	-0.0628	0.0206	-0.0586	0.0312	0.0357	-0.055	-0.151	-0.1143	-0.0048	0.1262	-0.1317	0.1581	-0.1339	0.0966	-0.0637	-0.1304	-0.0238	-0.0538	-0.0251	-0.0689	-0.0248
Lupului99	-0.0241	-0.0927	-0.1587	0.0589	-0.122	0.0959	-0.0705	-0.0203	-0.0183	0.0692	-0.0698	-0.1156	-0.0592	-0.1188	-0.0267	0.0808	-0.0467	-0.0116	0.0077	0.0493	0.103	-0.0869	0.0171	-0.226	-0.0348	0.0592	-0.0592	-0.0415	0.1178	0.0402	-0.1355	-0.0779	-0.0734	0.1255	-0.067	0.0663	0.1114	-0.0473	0.0811	-0.0154	0.1432	-0.0769	0.0525	0.1468	0.0602	-0.0341	0.1555	0.0473	0.027
Lupului100	-0.0798	-0.0196	-0.1178	-0.029	0.0798	0.0081	-0.1584	0.085	-0.074	0.1101	0.0998	-0.1712	-0.0827	0.0509	0.0464	0.1539	-0.1667	0.0615	0.0164	0.1867	0.0473	-0.1748	0.0579	0.0081	-0.0583	-0.0608	0.0782	0.0637	-0.1954	0.0489	-0.159	-0.0692	-0.0325	-0.0589	0.1349	-0.0216	-0.0409	0.1223	-0.0711	0.0254	0.0554	-0.0682	-0.132	0.0911	0.0689	-0.122	0.3895	-0.0084	-0.0286
PAIRWISE SPATIAL AND GENETIC DISTANCES written in column form
Name i	Name j	N°i	N°j	Spatial dist	Pairwise KINSHIP coefficients (Loiselle et al., 1995)	ALL LOCI
Lupului1	Lupului1	1	1	inbreeding coef		-0.00225
Lupului1	Lupului2	1	2	36.1368		-0.103003
Lupului1	Lupului3	1	3	57.5018		-0.040233
Lupului1	Lupului4	1	4	92.2272		-0.080148
Lupului1	Lupului5	1	5	92.7823		0.125221
Lupului1	Lupului6	1	6	94.8459		0.053438
Lupului1	Lupului7	1	7	134.865		-0.112982
Lupului1	Lupului8	1	8	139.194		-0.127145
Lupului1	Lupului9	1	9	141.343		0.003544
Lupului1	Lupului10	1	10	149.957		-0.069848
Lupului1	Lupului11	1	11	145.563		-0.015769
Lupului1	Lupului12	1	12	181.162		0.06728
Lupului1	Lupului13	1	13	217.296		0.284559
Lupului1	Lupului14	1	14	204.24		-0.064697
Lupului1	Lupului15	1	15	229.518		-0.037014
Lupului1	Lupului16	1	16	292.146		-0.02607
Lupului1	Lupului17	1	17	276.726		0.136165
Lupului1	Lupului18	1	18	305.959		0.042494
Lupului1	Lupului19	1	19	315.33		-0.034761
Lupului1	Lupului20	1	20	256.679		-0.057616
Lupului1	Lupului21	1	21	283.385		0.092709
Lupului1	Lupului22	1	22	305.634		0.160307
Lupului1	Lupului23	1	23	365.276		-0.089805
Lupului1	Lupului24	1	24	420.776		0.085628
Lupului1	Lupului25	1	25	346.243		-0.109441
Lupului1	Lupului26	1	26	385.326		-0.112016
Lupului1	Lupului27	1	27	404.944		-0.101715
Lupului1	Lupului28	1	28	416.774		-0.019632
Lupului1	Lupului29	1	29	466.592		0.075327
Lupului1	Lupului30	1	30	419.664		-0.098818
Lupului1	Lupului31	1	31	444.185		0.047322
Lupului1	Lupului32	1	32	432.81		0.137131
Lupului1	Lupului33	1	33	422.339		0.141637
Lupului1	Lupului34	1	34	456.242		0.083053
Lupului1	Lupului35	1	35	380.99		-0.012872
Lupului1	Lupului36	1	36	432.596		-0.137124
Lupului1	Lupului37	1	37	447.35		0.0367
Lupului1	Lupului38	1	38	395.336		0.006763
Lupului1	Lupului39	1	39	458.839		0.006441
Lupului1	Lupului40	1	40	485.608		0.070821
Lupului1	Lupului41	1	41	483.768		-0.028001
Lupului1	Lupului42	1	42	491.51		0.009338
Lupului1	Lupului43	1	43	526.975		0.074361
Lupului1	Lupului44	1	44	544.377		0.007729
Lupului1	Lupului45	1	45	550.714		-0.078861
Lupului1	Lupului46	1	46	559.278		0.11653
Lupului1	Lupului47	1	47	574.583		-0.047959
Lupului1	Lupului48	1	48	590.006		-0.059547
Lupului1	Lupului49	1	49	611.536		-0.015447
Lupului1	Lupului50	1	50	621.674		0.003544
Lupului1	Lupului51	1	51	607.999		0.113311
Lupului1	Lupului52	1	52	606.065		0.072752
Lupului1	Lupului53	1	53	595.831		-0.118132
Lupului1	Lupului54	1	54	607.06		-0.057294
Lupului1	Lupului55	1	55	592.653		0.007729
Lupului1	Lupului56	1	56	576.696		-0.108153
Lupului1	Lupului57	1	57	562.306		-0.108475
Lupului1	Lupului58	1	58	576.657		0.041206
Lupului1	Lupului59	1	59	528.46		0.115564
Lupului1	Lupului60	1	60	559.021		-0.065663
Lupului1	Lupului61	1	61	556.114		-0.07017
Lupului1	Lupului62	1	62	583.687		-0.054075
Lupului1	Lupului63	1	63	605.098		-0.063088
Lupului1	Lupului64	1	64	533.699		-0.034439
Lupului1	Lupului65	1	65	523.146		0.038309
Lupului1	Lupului66	1	66	471.241		-0.132617
Lupului1	Lupului67	1	67	433.99		-0.123926
Lupului1	Lupului68	1	68	412.633		0.02994
Lupului1	Lupului69	1	69	413.539		-0.01416
Lupului1	Lupului70	1	70	376.254		0.101079
Lupului1	Lupului71	1	71	380.854		0.030584
Lupului1	Lupului72	1	72	364.029		-0.023817
Lupului1	Lupului73	1	73	332.134		-0.004181
Lupului1	Lupului74	1	74	296.331		-0.103647
Lupului1	Lupului75	1	75	311.598		-0.001284
Lupului1	Lupului76	1	76	323.951		-0.074354
Lupului1	Lupului77	1	77	317.148		-0.118454
Lupului1	Lupului78	1	78	298.18		0.01127
Lupului1	Lupului79	1	79	282.112		-0.108475
Lupului1	Lupului80	1	80	280.735		-0.072101
Lupului1	Lupului81	1	81	265.697		-0.014804
Lupului1	Lupului82	1	82	255.916		-0.02092
Lupului1	Lupului83	1	83	227.955		-0.142918
Lupului1	Lupului84	1	84	247.647		0.07758
Lupului1	Lupului85	1	85	225.345		0.039275
Lupului1	Lupului86	1	86	208.785		0.12168
Lupului1	Lupului87	1	87	216.582		0.122324
Lupului1	Lupului88	1	88	208.819		0.007729
Lupului1	Lupului89	1	89	195.387		-0.04989
Lupului1	Lupului90	1	90	179.353		0.014167
Lupului1	Lupului91	1	91	188.717		-0.083367
Lupului1	Lupului92	1	92	203.755		0.225974
Lupului1	Lupului93	1	93	216.792		0.012557
Lupului1	Lupului94	1	94	220.587		0.162883
Lupului1	Lupului95	1	95	259.346		0.003544
Lupului1	Lupului96	1	96	241.747		0.165136
Lupului1	Lupului97	1	97	205.459		0.010626
Lupului1	Lupului98	1	98	169.802		0.084984
Lupului1	Lupului99	1	99	149.839		-0.024139
Lupului1	Lupului100	1	100	127.709		-0.079826
Lupului2	Lupului2	2	2	inbreeding coef		-0.268135
Lupului2	Lupului3	2	3	21.4691		0.245288
Lupului2	Lupului4	2	4	58.8041		0.044425
Lupului2	Lupului5	2	5	56.8851		-0.007722
Lupului2	Lupului6	2	6	60.3288		-0.015126
Lupului2	Lupului7	2	7	101.051		0.075971
Lupului2	Lupului8	2	8	103.528		0.093997
Lupului2	Lupului9	2	9	105.277		-0.065019
Lupului2	Lupului10	2	10	114.046		-0.041843
Lupului2	Lupului11	2	11	111.652		0.044425
Lupului2	Lupului12	2	12	146.842		-0.001284
Lupului2	Lupului13	2	13	182.313		-0.13809
Lupului2	Lupului14	2	14	168.336		0.059876
Lupului2	Lupului15	2	15	193.421		0.119749
Lupului2	Lupului16	2	16	256.193		0.034124
Lupului2	Lupului17	2	17	240.82		-0.028967
Lupului2	Lupului18	2	18	269.939		-0.058259
Lupului2	Lupului19	2	19	280.292		0.025433
Lupului2	Lupului20	2	20	222.501		0.034768
Lupului2	Lupului21	2	21	248.979		-0.008044
Lupului2	Lupului22	2	22	271.164		-0.069204
Lupului2	Lupului23	2	23	329.973		0.034768
Lupului2	Lupului24	2	24	385.192		-0.015126
Lupului2	Lupului25	2	25	310.473		0.047322
Lupului2	Lupului26	2	26	349.368		0.044747
Lupului2	Lupului27	2	27	368.974		0.087237
Lupului2	Lupului28	2	28	380.748		0.008373
Lupului2	Lupului29	2	29	430.833		-0.121995
Lupului2	Lupului30	2	30	383.62		-0.038624
Lupului2	Lupului31	2	31	408.129		0.075327
Lupului2	Lupului32	2	32	396.695		-0.060191
Lupului2	Lupului33	2	33	386.225		0.008695
Lupului2	Lupului34	2	34	420.198		-0.017701
Lupului2	Lupului35	2	35	345.148		0.047322
Lupului2	Lupului36	2	36	396.71		-0.01255
Lupului2	Lupului37	2	37	411.946		-0.031864
Lupului2	Lupului38	2	38	359.517		-0.029611
Lupului2	Lupului39	2	39	423.26		-0.029933
Lupului2	Lupului40	2	40	449.857		0.002257
Lupului2	Lupului41	2	41	448.28		0.032193
Lupului2	Lupului42	2	42	455.915		-0.027036
Lupului2	Lupului43	2	43	491.535		0.070177
Lupului2	Lupului44	2	44	508.995		0.003544
Lupului2	Lupului45	2	45	515.562		-0.018666
Lupului2	Lupului46	2	46	524.197		-0.080792
Lupului2	Lupului47	2	47	539.567		-0.052143
Lupului2	Lupului48	2	48	554.644		0.065026
Lupului2	Lupului49	2	49	576.471		-0.084011
Lupului2	Lupului50	2	50	587.839		0.160307
Lupului2	Lupului51	2	51	574.492		0.044747
Lupului2	Lupului52	2	52	573.247		-0.028001
Lupului2	Lupului53	2	53	563.672		0.038631
Lupului2	Lupului54	2	54	575.092		0.002901
Lupului2	Lupului55	2	55	561.29		-0.028645
Lupului2	Lupului56	2	56	544.75		-0.047959
Lupului2	Lupului57	2	57	529.732		0.048288
Lupului2	Lupului58	2	58	544.904		-0.027358
Lupului2	Lupului59	2	59	498.291		-0.081758
Lupului2	Lupului60	2	60	529.688		-0.005469
Lupului2	Lupului61	2	61	527.708		-0.042165
Lupului2	Lupului62	2	62	554.915		-0.090449
Lupului2	Lupului63	2	63	575.128		0.029296
Lupului2	Lupului64	2	64	502.364		0.186703
Lupului2	Lupului65	2	65	491.102		0.001935
Lupului2	Lupului66	2	66	440.357		0.056335
Lupului2	Lupului67	2	67	402.731		0.032837
Lupului2	Lupului68	2	68	382.165		0.025755
Lupului2	Lupului69	2	69	381.116		0.013845
Lupului2	Lupului70	2	70	343.331		-0.064054
Lupului2	Lupului71	2	71	349.087		0.058589
Lupului2	Lupului72	2	72	332.305		-0.028001
Lupului2	Lupului73	2	73	299.502		-0.040555
Lupului2	Lupului74	2	74	265.457		-0.043452
Lupului2	Lupului75	2	75	280.844		-0.037658
Lupului2	Lupului76	2	76	292.445		0.01803
Lupului2	Lupului77	2	77	286.975		0.038309
Lupului2	Lupului78	2	78	268.505		0.007085
Lupului2	Lupului79	2	79	254.317		0.048288
Lupului2	Lupului80	2	80	252.012		0.020283
Lupului2	Lupului81	2	81	236.729		-0.018988
Lupului2	Lupului82	2	82	226.11		0.007085
Lupului2	Lupului83	2	83	198.106		0.078224
Lupului2	Lupului84	2	84	216.96		0.009017
Lupului2	Lupului85	2	85	197.417		0.002901
Lupului2	Lupului86	2	86	182.479		-0.011263
Lupului2	Lupului87	2	87	190.035		-0.042809
Lupului2	Lupului88	2	88	179.674		-0.060835
Lupului2	Lupului89	2	89	166.009		-0.021885
Lupului2	Lupului90	2	90	148.928		0.042172
Lupului2	Lupului91	2	91	164.309		0.073396
Lupului2	Lupului92	2	92	180.631		-0.035727
Lupului2	Lupului93	2	93	195.156		-0.023817
Lupului2	Lupului94	2	94	198.593		-0.034439
Lupului2	Lupului95	2	95	238.935		-0.00064
Lupului2	Lupului96	2	96	222.705		-0.160944
Lupului2	Lupului97	2	97	180.371		0.038631
Lupului2	Lupului98	2	98	153.52		-0.015769
Lupului2	Lupului99	2	99	132.099		-0.092702
Lupului2	Lupului100	2	100	108.631		-0.019632
Lupului3	Lupului3	3	3	inbreeding coef		-0.142596
Lupului3	Lupului4	3	4	39.5521		-0.021563
Lupului3	Lupului5	3	5	36.6588		0.022858
Lupului3	Lupului6	3	6	42.7982		-0.113304
Lupului3	Lupului7	3	7	83.4171		0.13874
Lupului3	Lupului8	3	8	83.3564		0.060198
Lupului3	Lupului9	3	9	84.3272		-0.00225
Lupului3	Lupului10	3	10	92.5771		-0.075642
Lupului3	Lupului11	3	11	91.2174		0.107195
Lupului3	Lupului12	3	12	126.036		0.061486
Lupului3	Lupului13	3	13	161.127		-0.04313
Lupului3	Lupului14	3	14	146.867		0.058267
Lupului3	Lupului15	3	15	172.324		0.150329
Lupului3	Lupului16	3	16	234.727		-0.096243
Lupului3	Lupului17	3	17	219.351		0.001613
Lupului3	Lupului18	3	18	248.487		0.00451
Lupului3	Lupului19	3	19	259.044		0.120392
Lupului3	Lupului20	3	20	201.667		0.033159
Lupului3	Lupului21	3	21	228.014		-0.106222
Lupului3	Lupului22	3	22	250.159		-0.006434
Lupului3	Lupului23	3	23	308.624		0.097538
Lupului3	Lupului24	3	24	363.762		0.047644
Lupului3	Lupului25	3	25	289.011		0.077902
Lupului3	Lupului26	3	26	327.904		-0.021242
Lupului3	Lupului27	3	27	347.511		0.085628
Lupului3	Lupului28	3	28	359.299		0.006763
Lupului3	Lupului29	3	29	409.372		-0.027036
Lupului3	Lupului30	3	30	362.178		-0.104612
Lupului3	Lupului31	3	31	386.694		0.105907
Lupului3	Lupului32	3	32	375.314		0.034768
Lupului3	Lupului33	3	33	364.842		0.103654
Lupului3	Lupului34	3	34	398.757		-0.083689
Lupului3	Lupului35	3	35	323.68		-0.083045
Lupului3	Lupului36	3	36	375.241		-0.046349
Lupului3	Lupului37	3	37	390.56		-0.001284
Lupului3	Lupului38	3	38	338.05		0.000969
Lupului3	Lupului39	3	39	401.83		0.000647
Lupului3	Lupului40	3	40	428.397		0.032837
Lupului3	Lupului41	3	41	426.87		-0.065985
Lupului3	Lupului42	3	42	434.481		0.035734
Lupului3	Lupului43	3	43	470.136		0.036378
Lupului3	Lupului44	3	44	487.612		-0.030255
Lupului3	Lupului45	3	45	494.247		-0.020276
Lupului3	Lupului46	3	46	502.906		-0.050212
Lupului3	Lupului47	3	47	518.297		-0.182511
Lupului3	Lupului48	3	48	533.265		0.063417
Lupului3	Lupului49	3	49	555.182		-0.053431
Lupului3	Lupului50	3	50	567.036		0.094319
Lupului3	Lupului51	3	51	553.837		0.107517
Lupului3	Lupului52	3	52	552.914		-0.09399
Lupului3	Lupului53	3	53	543.661		0.004832
Lupului3	Lupului54	3	54	555.172		-0.030898
Lupului3	Lupului55	3	55	541.68		-0.094634
Lupului3	Lupului56	3	56	524.851		0.014811
Lupului3	Lupului57	3	57	509.527		0.014489
Lupului3	Lupului58	3	58	525.101		-0.028967
Lupului3	Lupului59	3	59	479.333		-0.083367
Lupului3	Lupului60	3	60	511.156		0.08949
Lupului3	Lupului61	3	61	509.681		-0.075964
Lupului3	Lupului62	3	62	536.671		-0.092058
Lupului3	Lupului63	3	63	556.233		-0.004503
Lupului3	Lupului64	3	64	482.792		0.152904
Lupului3	Lupului65	3	65	471.173		0.032515
Lupului3	Lupului66	3	66	421.057		-0.041843
Lupului3	Lupului67	3	67	383.259		0.063417
Lupului3	Lupului68	3	68	363.138		0.056335
Lupului3	Lupului69	3	69	361.05		0.044425
Lupului3	Lupului70	3	70	323.035		-0.033474
Lupului3	Lupului71	3	71	329.39		0.024789
Lupului3	Lupului72	3	72	312.646		0.034768
Lupului3	Lupului73	3	73	279.392		-0.042165
Lupului3	Lupului74	3	74	246.369		-0.14163
Lupului3	Lupului75	3	75	261.794		-0.007078
Lupului3	Lupului76	3	76	272.954		-0.015769
Lupului3	Lupului77	3	77	268.245		-0.027679
Lupului3	Lupului78	3	78	250.106		-0.058903
Lupului3	Lupului79	3	79	237.08		0.046678
Lupului3	Lupului80	3	80	234.225		-0.045706
Lupului3	Lupului81	3	81	218.847		-0.020598
Lupului3	Lupului82	3	82	207.757		0.037665
Lupului3	Lupului83	3	83	179.839		-0.052143
Lupului3	Lupului84	3	84	198.106		0.007407
Lupului3	Lupului85	3	85	180.367		-0.030898
Lupului3	Lupului86	3	86	166.584		0.019317
Lupului3	Lupului87	3	87	173.923		0.11653
Lupului3	Lupului88	3	88	161.955		-0.062444
Lupului3	Lupului89	3	89	148.234		-0.120063
Lupului3	Lupului90	3	90	130.588		-0.023817
Lupului3	Lupului91	3	91	149.863		0.039597
Lupului3	Lupului92	3	92	166.84		-0.005147
Lupului3	Lupului93	3	93	182.173		0.006763
Lupului3	Lupului94	3	94	185.344		0.02833
Lupului3	Lupului95	3	95	226.347		0.02994
Lupului3	Lupului96	3	96	211.109		-0.033795
Lupului3	Lupului97	3	97	165.293		0.13359
Lupului3	Lupului98	3	98	144.679		0.014811
Lupului3	Lupului99	3	99	122.816		-0.158691
Lupului3	Lupului100	3	100	99.222		-0.11781
Lupului4	Lupului4	4	4	inbreeding coef		-0.029289
Lupului4	Lupului5	4	5	36.5039		-0.049246
Lupului4	Lupului6	4	6	50.3938		0.136487
Lupului4	Lupului7	4	7	80.0214		0.034446
Lupului4	Lupului8	4	8	68.7051		0.116852
Lupului4	Lupului9	4	9	63.9806		-0.106544
Lupului4	Lupului10	4	10	62.7569		0.013201
Lupului4	Lupului11	4	11	53.3358		-0.061478
Lupului4	Lupului12	4	12	88.9784		-0.074998
Lupului4	Lupului13	4	13	125.524		-0.050856
Lupului4	Lupului14	4	14	115.443		-0.110407
Lupului4	Lupului15	4	15	146.363		-0.114913
Lupului4	Lupului16	4	16	202.93		0.185737
Lupului4	Lupului17	4	17	187.278		-0.19925
Lupului4	Lupului18	4	18	217.228		0.028974
Lupului4	Lupului19	4	19	223.462		-0.144849
Lupului4	Lupului20	4	20	164.452		-0.038946
Lupului4	Lupului21	4	21	191.177		0.207948
Lupului4	Lupului22	4	22	213.434		0.082409
Lupului4	Lupului23	4	23	273.698		-0.006756
Lupului4	Lupului24	4	24	329.694		-0.05665
Lupului4	Lupului25	4	25	255.866		0.005798
Lupului4	Lupului26	4	26	295.805		0.035412
Lupului4	Lupului27	4	27	315.469		0.013523
Lupului4	Lupului28	4	28	327.714		-0.12972
Lupului4	Lupului29	4	29	375.98		-0.034761
Lupului4	Lupului30	4	30	330.762		-0.047959
Lupului4	Lupului31	4	31	355.362		0.001613
Lupului4	Lupului32	4	32	344.922		-0.166094
Lupului4	Lupului33	4	33	334.457		-0.03283
Lupului4	Lupului34	4	34	367.266		0.133912
Lupului4	Lupului35	4	35	290.84		0.198935
Lupului4	Lupului36	4	36	342.566		0.106873
Lupului4	Lupului37	4	37	355.871		0.02318
Lupului4	Lupului38	4	38	305.058		-0.006756
Lupului4	Lupului39	4	39	367.711		0.057301
Lupului4	Lupului40	4	40	394.948		-0.039268
Lupului4	Lupului41	4	41	392.422		0.215995
Lupului4	Lupului42	4	42	400.394		-0.06856
Lupului4	Lupului43	4	43	435.515		0.028652
Lupului4	Lupului44	4	44	452.81		0.219536
Lupului4	Lupului45	4	45	458.849		0.036378
Lupului4	Lupului46	4	46	467.342		-0.090127
Lupului4	Lupului47	4	47	482.589		0.03509
Lupului4	Lupului48	4	48	498.392		-0.008688
Lupului4	Lupului49	4	49	519.577		-0.189915
Lupului4	Lupului50	4	50	529.54		0.086593
Lupului4	Lupului51	4	51	516.005		-0.189915
Lupului4	Lupului52	4	52	514.522		-0.005147
Lupului4	Lupului53	4	53	504.869		0.061486
Lupului4	Lupului54	4	54	516.289		-0.006434
Lupului4	Lupului55	4	55	502.544		-0.03798
Lupului4	Lupului56	4	56	485.948		-0.025104
Lupului4	Lupului57	4	57	470.961		0.199901
Lupului4	Lupului58	4	58	486.112		-0.036693
Lupului4	Lupului59	4	59	439.88		-0.026714
Lupului4	Lupului60	4	60	471.62		-0.079183
Lupului4	Lupului61	4	61	470.136		0.012879
Lupului4	Lupului62	4	62	497.119		-0.035405
Lupului4	Lupului63	4	63	516.766		0.148719
Lupului4	Lupului64	4	64	443.628		-0.047959
Lupului4	Lupului65	4	65	432.298		-0.103969
Lupului4	Lupului66	4	66	381.734		0.014811
Lupului4	Lupului67	4	67	344.026		0.055691
Lupului4	Lupului68	4	68	323.7		-0.015769
Lupului4	Lupului69	4	69	322.32		-0.027679
Lupului4	Lupului70	4	70	284.607		-0.041199
Lupului4	Lupului71	4	71	290.309		-0.015126
Lupului4	Lupului72	4	72	273.535		-0.133905
Lupului4	Lupului73	4	73	240.72		-0.08208
Lupului4	Lupului74	4	74	206.938		0.011592
Lupului4	Lupului75	4	75	222.352		-0.079183
Lupului4	Lupului76	4	76	233.723		0.105263
Lupului4	Lupului77	4	77	228.725		0.189922
Lupului4	Lupului78	4	78	210.554		-0.00225
Lupului4	Lupului79	4	79	197.757		0.135521
Lupului4	Lupului80	4	80	194.738		0.075327
Lupului4	Lupului81	4	81	179.346		0.100435
Lupului4	Lupului82	4	82	168.205		0.094319
Lupului4	Lupului83	4	83	140.295		0.197647
Lupului4	Lupului84	4	84	158.599		-0.000318
Lupului4	Lupului85	4	85	141.188		0.025755
Lupului4	Lupului86	4	86	128.195		-0.117166
Lupului4	Lupului87	4	87	135.337		-0.116523
Lupului4	Lupului88	4	88	122.53		0.058589
Lupului4	Lupului89	4	89	108.806		0.065348
Lupului4	Lupului90	4	90	91.0485		0.000647
Lupului4	Lupului91	4	91	112.966		0.031871
Lupului4	Lupului92	4	92	130.474		0.019317
Lupului4	Lupului93	4	93	146.566		-0.065341
Lupului4	Lupului94	4	94	149.403		-0.108153
Lupului4	Lupului95	4	95	190.825		0.118783
Lupului4	Lupului96	4	96	176.874		-0.202469
Lupului4	Lupului97	4	97	127.618		-0.067273
Lupului4	Lupului98	4	98	115.579		-0.121673
Lupului4	Lupului99	4	99	93.9265		0.05891
Lupului4	Lupului100	4	100	71.6897		-0.028967
Lupului5	Lupului5	5	5	inbreeding coef		-0.069204
Lupului5	Lupului6	5	6	13.9885		-0.012228
Lupului5	Lupului7	5	7	48.71		-0.146459
Lupului5	Lupului8	5	8	46.7455		0.032515
Lupului5	Lupului9	5	9	48.7362		0.034446
Lupului5	Lupului10	5	10	61.293		-0.038946
Lupului5	Lupului11	5	11	69.9175		-0.049246
Lupului5	Lupului12	5	12	100.772		0.098182
Lupului5	Lupului13	5	13	132.56		0.122324
Lupului5	Lupului14	5	14	114.58		-0.001606
Lupului5	Lupului15	5	15	136.905		-0.038302
Lupului5	Lupului16	5	16	201.66		-0.123926
Lupului5	Lupului17	5	17	186.587		0.199257
Lupului5	Lupului18	5	18	214.991		-0.023173
Lupului5	Lupului19	5	19	229.24		0.02833
Lupului5	Lupului20	5	20	174.843		0.166423
Lupului5	Lupului21	5	21	200.234		0.091422
Lupului5	Lupului22	5	22	221.999		0.030262
Lupului5	Lupului23	5	23	277.796		0.037665
Lupului5	Lupului24	5	24	331.899		0.180909
Lupului5	Lupului25	5	25	256.637		-0.078539
Lupului5	Lupului26	5	26	294.621		-0.016735
Lupului5	Lupului27	5	27	314.136		-0.038624
Lupului5	Lupului28	5	28	325.606		0.043459
Lupului5	Lupului29	5	29	376.825		-0.022529
Lupului5	Lupului30	5	30	328.377		-0.100106
Lupului5	Lupului31	5	31	352.791		-0.147103
Lupului5	Lupului32	5	32	340.924		-0.025104
Lupului5	Lupului33	5	33	330.469		0.043781
Lupului5	Lupului34	5	34	364.924		-0.079183
Lupului5	Lupului35	5	35	290.935		0.050219
Lupului5	Lupului36	5	36	342.23		-0.106222
Lupului5	Lupului37	5	37	359.212		-0.028967
Lupului5	Lupului38	5	38	305.373		0.166423
Lupului5	Lupului39	5	39	369.916		0.005154
Lupului5	Lupului40	5	40	395.858		0.037343
Lupului5	Lupului41	5	41	395.204		-0.029289
Lupului5	Lupului42	5	42	402.467		0.10462
Lupului5	Lupului43	5	43	438.554		0.008695
Lupului5	Lupului44	5	44	456.178		-0.057938
Lupului5	Lupului45	5	45	463.435		-0.080148
Lupului5	Lupului46	5	46	472.268		0.083053
Lupului5	Lupului47	5	47	487.803		-0.049246
Lupului5	Lupului48	5	48	501.837		-0.189593
Lupului5	Lupului49	5	49	524.516		0.079834
Lupului5	Lupului50	5	50	539.116		-0.062122
Lupului5	Lupului51	5	51	526.602		0.047644
Lupului5	Lupului52	5	52	527.009		-0.025104
Lupului5	Lupului53	5	53	518.985		0.009339
Lupului5	Lupului54	5	54	530.807		-0.058581
Lupului5	Lupului55	5	55	518.408		0.038631
Lupului5	Lupului56	5	56	500.611		0.019317
Lupului5	Lupului57	5	57	484.192		-0.077573
Lupului5	Lupului58	5	58	501.203		0.039919
Lupului5	Lupului59	5	59	458.308		0.017708
Lupului5	Lupului60	5	60	491.342		0.061807
Lupului5	Lupului61	5	61	491.323		0.12168
Lupului5	Lupului62	5	62	517.628		0.041206
Lupului5	Lupului63	5	63	535.225		-0.032186
Lupului5	Lupului64	5	64	459.774		-0.035727
Lupului5	Lupului65	5	65	446.94		0.037022
Lupului5	Lupului66	5	66	399.117		-0.069526
Lupului5	Lupului67	5	67	360.883		-0.060835
Lupului5	Lupului68	5	68	342.313		0.028652
Lupului5	Lupului69	5	69	336.638		0.016742
Lupului5	Lupului70	5	70	297.875		0.19636
Lupului5	Lupului71	5	71	306.475		-0.035083
Lupului5	Lupului72	5	72	289.963		-0.025104
Lupului5	Lupului73	5	73	255.221		-0.102037
Lupului5	Lupului74	5	74	226.19		-0.137124
Lupului5	Lupului75	5	75	241.586		0.029618
Lupului5	Lupului76	5	76	251.138		0.020927
Lupului5	Lupului77	5	77	249.019		-0.087552
Lupului5	Lupului78	5	78	232.108		-0.054397
Lupului5	Lupului79	5	79	222.676		0.051185
Lupului5	Lupului80	5	80	218.278		-0.00901
Lupului5	Lupului81	5	81	202.853		0.048288
Lupului5	Lupului82	5	82	190.506		-0.022207
Lupului5	Lupului83	5	83	163.433		-0.079826
Lupului5	Lupului84	5	84	179.396		-0.052465
Lupului5	Lupului85	5	85	167.601		-0.026392
Lupului5	Lupului86	5	86	157.389		-0.040555
Lupului5	Lupului87	5	87	163.918		-0.007722
Lupului5	Lupului88	5	88	147.751		0.070821
Lupului5	Lupului89	5	89	134.33		-0.179936
Lupului5	Lupului90	5	90	115.611		-0.083689
Lupului5	Lupului91	5	91	144.953		-0.084655
Lupului5	Lupului92	5	92	162.826		0.095928
Lupului5	Lupului93	5	93	179.501		-0.02092
Lupului5	Lupului94	5	94	181.988		0.000647
Lupului5	Lupului95	5	95	223.488		-0.029933
Lupului5	Lupului96	5	96	210.671		0.03509
Lupului5	Lupului97	5	97	158.237		0.105907
Lupului5	Lupului98	5	98	151.774		0.083696
Lupului5	Lupului99	5	99	130.252		-0.121995
Lupului5	Lupului100	5	100	108.189		0.079834
Lupului6	Lupului6	6	6	inbreeding coef		0.173505
Lupului6	Lupului7	6	7	40.8411		-0.025104
Lupului6	Lupului8	6	8	45.7687		0.025111
Lupului6	Lupului9	6	9	51.1192		-0.005147
Lupului6	Lupului10	6	10	67.97		0.114598
Lupului6	Lupului11	6	11	81.0528		-0.185408
Lupului6	Lupului12	6	12	109.767		-0.03798
Lupului6	Lupului13	6	13	139.466		-0.046027
Lupului6	Lupului14	6	14	119.15		-0.137768
Lupului6	Lupului15	6	15	137.681		-0.110085
Lupului6	Lupului16	6	16	204.835		0.254945
Lupului6	Lupului17	6	17	190.112		-0.001284
Lupului6	Lupului18	6	18	217.698		-0.030576
Lupului6	Lupului19	6	19	234.761		-0.107831
Lupului6	Lupului20	6	20	182.315		-0.034117
Lupului6	Lupului21	6	21	207.063		0.244966
Lupului6	Lupului22	6	22	228.52		-0.009331
Lupului6	Lupului23	6	23	282.478		-0.227255
Lupului6	Lupului24	6	24	335.702		-0.116201
Lupului6	Lupului25	6	25	260.21		-0.053753
Lupului6	Lupului26	6	26	297.296		0.10462
Lupului6	Lupului27	6	27	316.682		-0.046027
Lupului6	Lupului28	6	28	327.819		0.003866
Lupului6	Lupului29	6	29	380.005		-0.126501
Lupului6	Lupului30	6	30	330.476		0.021249
Lupului6	Lupului31	6	31	354.747		-0.057938
Lupului6	Lupului32	6	32	342.368		-0.129076
Lupului6	Lupului33	6	33	331.949		0.068567
Lupului6	Lupului34	6	34	366.935		0.074361
Lupului6	Lupului35	6	35	294.103		0.139384
Lupului6	Lupului36	6	36	345.061		0.047322
Lupului6	Lupului37	6	37	363.354		0.060198
Lupului6	Lupului38	6	38	308.567		-0.098496
Lupului6	Lupului39	6	39	373.615		0.094319
Lupului6	Lupului40	6	40	399.019		-0.066629
Lupului6	Lupului41	6	41	399.057		0.220824
Lupului6	Lupului42	6	42	406.044		-0.031542
Lupului6	Lupului43	6	43	442.418		0.001291
Lupului6	Lupului44	6	44	460.134		0.192175
Lupului6	Lupului45	6	45	467.823		0.009017
Lupului6	Lupului46	6	46	476.766		-0.085299
Lupului6	Lupului47	6	47	492.384		0.168677
Lupului6	Lupului48	6	48	505.754		-0.036049
Lupului6	Lupului49	6	49	528.95		-0.024139
Lupului6	Lupului50	6	50	545.195		0.027043
Lupului6	Lupului51	6	51	533.053		-0.088518
Lupului6	Lupului52	6	52	534.116		0.064061
Lupului6	Lupului53	6	53	526.658		0.034124
Lupului6	Lupului54	6	54	538.606		0.030584
Lupului6	Lupului55	6	55	526.673		0.063417
Lupului6	Lupului56	6	56	508.488		-0.149034
Lupului6	Lupului57	6	57	491.6		0.011592
Lupului6	Lupului58	6	58	509.224		0.064705
Lupului6	Lupului59	6	59	467.48		-0.021885
Lupului6	Lupului60	6	60	500.901		-0.138733
Lupului6	Lupului61	6	61	501.351		0.049897
Lupului6	Lupului62	6	62	527.419		-0.062766
Lupului6	Lupului63	6	63	544.337		0.056979
Lupului6	Lupului64	6	64	468.193		-0.010941
Lupului6	Lupului65	6	65	454.872		-0.066951
Lupului6	Lupului66	6	66	408.022		0.051829
Lupului6	Lupului67	6	67	369.679		-0.164807
Lupului6	Lupului68	6	68	351.707		-0.107509
Lupului6	Lupului69	6	69	344.652		-0.11942
Lupului6	Lupului70	6	70	305.644		-0.06856
Lupului6	Lupului71	6	71	315.165		-0.042487
Lupului6	Lupului72	6	72	298.781		-0.064697
Lupului6	Lupului73	6	73	263.537		0.051507
Lupului6	Lupului74	6	74	236.096		0.241747
Lupului6	Lupului75	6	75	251.429		-0.106544
Lupului6	Lupului76	6	76	260.39		0.045713
Lupului6	Lupului77	6	77	259.156		0.065992
Lupului6	Lupului78	6	78	242.671		0.066958
Lupului6	Lupului79	6	79	234.217		-0.084977
Lupului6	Lupului80	6	80	229.452		-0.112982
Lupului6	Lupului81	6	81	214.072		-0.087874
Lupului6	Lupului82	6	82	201.443		-0.029611
Lupului6	Lupului83	6	83	174.735		0.331234
Lupului6	Lupului84	6	84	189.972		0.101079
Lupului6	Lupului85	6	85	179.718		0.159342
Lupului6	Lupului86	6	86	170.199		-0.080148
Lupului6	Lupului87	6	87	176.567		-0.176073
Lupului6	Lupului88	6	88	159.674		0.031227
Lupului6	Lupului89	6	89	146.409		0.102366
Lupului6	Lupului90	6	90	127.618		-0.026714
Lupului6	Lupului91	6	91	158.376		-0.027679
Lupului6	Lupului92	6	92	176.286		0.120714
Lupului6	Lupului93	6	93	193.052		0.036056
Lupului6	Lupului94	6	94	195.468		0.025433
Lupului6	Lupului95	6	95	236.943		-0.005147
Lupului6	Lupului96	6	96	224.361		-0.036693
Lupului6	Lupului97	6	97	171.354		-0.094634
Lupului6	Lupului98	6	98	165.758		-0.084655
Lupului6	Lupului99	6	99	144.221		0.095928
Lupului6	Lupului100	6	100	122.078		0.008051
Lupului7	Lupului7	7	7	inbreeding coef		0.162561
Lupului7	Lupului8	7	8	23.7489		0.019639
Lupului7	Lupului9	7	9	35.816		0.05376
Lupului7	Lupului10	7	10	59.4644		0.012557
Lupului7	Lupului11	7	11	85.7422		0.034446
Lupului7	Lupului12	7	12	102.719		-0.011263
Lupului7	Lupului13	7	13	123.199		-0.083689
Lupului7	Lupului14	7	14	97.1876		0.017708
Lupului7	Lupului15	7	15	105.563		0.045391
Lupului7	Lupului16	7	16	176.327		-0.040233
Lupului7	Lupului17	7	17	162.7		-0.103325
Lupului7	Lupului18	7	18	187.948		0.06052
Lupului7	Lupului19	7	19	211.623		0.079834
Lupului7	Lupului20	7	20	166.134		-0.168348
Lupului7	Lupului21	7	21	188.218		-0.082402
Lupului7	Lupului22	7	22	208.322		0.049575
Lupului7	Lupului23	7	23	256.574		0.089169
Lupului7	Lupului24	7	24	307.301		-0.057294
Lupului7	Lupului25	7	25	231.879		0.133912
Lupului7	Lupului26	7	26	266.698		0.034768
Lupului7	Lupului27	7	27	285.698		0.077258
Lupului7	Lupului28	7	28	296.113		-0.065985
Lupului7	Lupului29	7	29	350.017		0.028974
Lupului7	Lupului30	7	30	298.536		-0.080792
Lupului7	Lupului31	7	31	322.421		0.194106
Lupului7	Lupului32	7	32	309.152		0.090778
Lupului7	Lupului33	7	33	298.844		-0.033474
Lupului7	Lupului34	7	34	334.665		-0.027679
Lupului7	Lupului35	7	35	264.572		-0.123604
Lupului7	Lupului36	7	36	314.506		0.106229
Lupului7	Lupului37	7	37	335.573		-0.009653
Lupului7	Lupului38	7	38	278.991		-0.168348
Lupului7	Lupului39	7	39	344.779		0.088847
Lupului7	Lupului40	7	40	368.914		-0.039911
Lupului7	Lupului41	7	41	370.452		0.022214
Lupului7	Lupului42	7	42	376.801		0.059554
Lupului7	Lupului43	7	43	413.677		0.124577
Lupului7	Lupului44	7	44	431.538		0.057945
Lupului7	Lupului45	7	45	440.19		0.003544
Lupului7	Lupului46	7	46	449.362		-0.12296
Lupului7	Lupului47	7	47	465.128		-0.094312
Lupului7	Lupului48	7	48	476.945		0.055048
Lupului7	Lupului49	7	49	501.254		-0.126179
Lupului7	Lupului50	7	50	521.563		0.118139
Lupului7	Lupului51	7	51	510.472		-0.029611
Lupului7	Lupului52	7	52	513.414		-0.005791
Lupului7	Lupului53	7	53	507.7		-0.003537
Lupului7	Lupului54	7	54	520.005		0.12168
Lupului7	Lupului55	7	55	509.619		-0.167382
Lupului7	Lupului56	7	56	490.237		0.070821
Lupului7	Lupului57	7	57	471.946		0.038309
Lupului7	Lupului58	7	58	491.432		0.059232
Lupului7	Lupului59	7	59	453.812		0.13359
Lupului7	Lupului60	7	60	488.542		-0.015447
Lupului7	Lupului61	7	61	490.835		-0.148712
Lupului7	Lupului62	7	62	515.861		-0.068238
Lupului7	Lupului63	7	63	530.16		0.083696
Lupului7	Lupului64	7	64	451.879		0.015776
Lupului7	Lupului65	7	65	437.009		-0.072423
Lupului7	Lupului66	7	66	393.696		-0.082402
Lupului7	Lupului67	7	67	355.213		0.022858
Lupului7	Lupului68	7	68	339.557		0.080155
Lupului7	Lupului69	7	69	327.712		0.003866
Lupului7	Lupului70	7	70	288.257		-0.138411
Lupului7	Lupului71	7	71	300.783		-0.015769
Lupului7	Lupului72	7	72	285.025		-0.07017
Lupului7	Lupului73	7	73	248.473		0.046035
Lupului7	Lupului74	7	74	227.356		0.043138
Lupului7	Lupului75	7	75	242.171		-0.144206
Lupului7	Lupului76	7	76	248.713		0.10462
Lupului7	Lupului77	7	77	250.969		-0.068238
Lupului7	Lupului78	7	78	236.555		-0.035083
Lupului7	Lupului79	7	79	232.812		0.070499
Lupului7	Lupului80	7	80	226.348		-0.086264
Lupului7	Lupului81	7	81	211.499		0.035412
Lupului7	Lupului82	7	82	197.861		0.093675
Lupului7	Lupului83	7	83	173.63		0.036056
Lupului7	Lupului84	7	84	185.092		-0.033152
Lupului7	Lupului85	7	85	182.63		0.057301
Lupului7	Lupului86	7	86	177.592		0.010948
Lupului7	Lupului87	7	87	182.723		0.011592
Lupului7	Lupului88	7	88	162.207		0.025755
Lupului7	Lupului89	7	89	150.323		0.032515
Lupului7	Lupului90	7	90	132.107		-0.032186
Lupului7	Lupului91	7	91	170.829		0.095606
Lupului7	Lupului92	7	92	188.584		-0.077895
Lupului7	Lupului93	7	93	205.867		0.030584
Lupului7	Lupului94	7	94	207.516		0.019961
Lupului7	Lupului95	7	95	248.036		0.118139
Lupului7	Lupului96	7	96	238.197		-0.009975
Lupului7	Lupului97	7	97	180.898		0.028652
Lupului7	Lupului98	7	98	188.317		-0.122317
Lupului7	Lupului99	7	99	168.044		-0.070492
Lupului7	Lupului100	7	100	148.278		-0.158369
Lupului8	Lupului8	8	8	inbreeding coef		-0.058903
Lupului8	Lupului9	8	9	12.1378		-0.024782
Lupului8	Lupului10	8	10	35.7644		-0.065985
Lupului8	Lupului11	8	11	63.3189		0.020283
Lupului8	Lupului12	8	12	79.0093		-0.025426
Lupului8	Lupului13	8	13	101.05		-0.065663
Lupului8	Lupului14	8	14	76.7668		0.035734
Lupului8	Lupului15	8	15	91.9315		-0.000962
Lupului8	Lupului16	8	16	160.016		0.13874
Lupului8	Lupului17	8	17	145.638		-0.149678
Lupului8	Lupului18	8	18	172.529		0.014167
Lupului8	Lupului19	8	19	192.425		-0.030898
Lupului8	Lupului20	8	20	144.226		0.042816
Lupului8	Lupului21	8	21	167.227		0.032193
Lupului8	Lupului22	8	22	187.886		-0.028967
Lupului8	Lupului23	8	23	238.864		0.171574
Lupului8	Lupului24	8	24	291.129		0.12168
Lupului8	Lupului25	8	25	215.567		-0.073389
Lupului8	Lupului26	8	26	252.005		-0.108153
Lupului8	Lupului27	8	27	271.313		0.063095
Lupului8	Lupului28	8	28	282.304		0.04861
Lupului8	Lupului29	8	29	334.942		-0.113947
Lupului8	Lupului30	8	30	284.919		0.001613
Lupului8	Lupului31	8	31	309.136		-0.013194
Lupului8	Lupului32	8	32	296.644		-0.180902
Lupului8	Lupului33	8	33	286.233		-0.047637
Lupului8	Lupului34	8	34	321.337		0.022536
Lupului8	Lupului35	8	35	249.108		0.087559
Lupului8	Lupului36	8	36	299.818		-0.004503
Lupului8	Lupului37	8	37	319.042		-0.023817
Lupului8	Lupului38	8	38	263.573		0.010626
Lupului8	Lupului39	8	39	328.919		-0.086264
Lupului8	Lupului40	8	40	353.932		-0.021885
Lupului8	Lupului41	8	41	354.461		0.008051
Lupului8	Lupului42	8	42	361.231		0.013201
Lupului8	Lupului43	8	43	397.799		-0.018344
Lupului8	Lupului44	8	44	415.576		0.011592
Lupului8	Lupului45	8	45	423.641		-0.010619
Lupului8	Lupului46	8	46	432.683		-0.104934
Lupului8	Lupului47	8	47	448.37		0.052472
Lupului8	Lupului48	8	48	461.139		-0.055684
Lupului8	Lupului49	8	49	484.771		-0.140343
Lupului8	Lupului50	8	50	502.956		0.136165
Lupului8	Lupului51	8	51	491.39		-0.075964
Lupului8	Lupului52	8	52	493.566		0.012236
Lupului8	Lupului53	8	53	487.211		-0.017701
Lupului8	Lupului54	8	54	499.401		0.043138
Lupului8	Lupului55	8	55	488.513		0.075971
Lupului8	Lupului56	8	56	469.499		0.024468
Lupului8	Lupului57	8	57	451.682		0.152904
Lupului8	Lupului58	8	58	470.546		-0.083689
Lupului8	Lupului59	8	59	431.755		-0.170279
Lupului8	Lupului60	8	60	466.208		0.066958
Lupului8	Lupului61	8	61	468.136		0.094641
Lupului8	Lupului62	8	62	493.374		-0.082402
Lupului8	Lupului63	8	63	508.269		0.101722
Lupului8	Lupului64	8	64	430.518		-0.062766
Lupului8	Lupului65	8	65	416.11		0.13874
Lupului8	Lupului66	8	66	371.755		-0.064376
Lupului8	Lupului67	8	67	333.271		0.073074
Lupului8	Lupului68	8	68	317.069		0.098182
Lupului8	Lupului69	8	69	306.419		0.021892
Lupului8	Lupului70	8	70	267.043		0.072752
Lupului8	Lupului71	8	71	278.753		0.002257
Lupului8	Lupului72	8	72	262.821		-0.116523
Lupului8	Lupului73	8	73	226.525		-0.000318
Lupului8	Lupului74	8	74	204.133		0.028974
Lupului8	Lupului75	8	75	219.045		-0.029611
Lupului8	Lupului76	8	76	226.005		0.090456
Lupului8	Lupului77	8	77	227.709		0.207304
Lupului8	Lupului78	8	78	213.05		-0.113625
Lupului8	Lupului79	8	79	209.068		0.152904
Lupului8	Lupului80	8	80	202.642		0.06052
Lupului8	Lupului81	8	81	187.769		0.021249
Lupului8	Lupului82	8	82	174.154		-0.049246
Lupului8	Lupului83	8	83	149.886		0.054082
Lupului8	Lupului84	8	84	161.433		-0.015126
Lupului8	Lupului85	8	85	159.055		0.010948
Lupului8	Lupului86	8	86	154.537		-0.067594
Lupului8	Lupului87	8	87	159.476		-0.13133
Lupului8	Lupului88	8	88	138.651		0.011592
Lupului8	Lupului89	8	89	126.941		-0.046027
Lupului8	Lupului90	8	90	108.905		-0.046349
Lupului8	Lupului91	8	91	148.794		-0.015126
Lupului8	Lupului92	8	92	166.385		-0.092059
Lupului8	Lupului93	8	93	183.686		-0.080148
Lupului8	Lupului94	8	94	185.159		-0.12296
Lupului8	Lupului95	8	95	225.341		0.007407
Lupului8	Lupului96	8	96	216.104		-0.120707
Lupului8	Lupului97	8	97	158.184		0.014489
Lupului8	Lupului98	8	98	169.366		0.088847
Lupului8	Lupului99	8	99	149.905		-0.020276
Lupului8	Lupului100	8	100	131.658		0.084984
Lupului9	Lupului9	9	9	inbreeding coef		-0.055041
Lupului9	Lupului10	9	10	23.6495		0.129084
Lupului9	Lupului11	9	11	51.6838		-0.074354
Lupului9	Lupului12	9	12	67.1521		0.008695
Lupului9	Lupului13	9	13	90.8688		0.065026
Lupului9	Lupului14	9	14	68.3221		0.037665
Lupului9	Lupului15	9	15	88.1955		0.033159
Lupului9	Lupului16	9	16	153.787		-0.052465
Lupului9	Lupului17	9	17	139.003		0.10977
Lupului9	Lupului18	9	18	166.801		0.016098
Lupului9	Lupului19	9	19	184.152		0.067602
Lupului9	Lupului20	9	20	134.095		0.012557
Lupului9	Lupului21	9	21	157.748		-0.062444
Lupului9	Lupului22	9	22	178.763		-0.059225
Lupului9	Lupului23	9	23	231.459		-0.051822
Lupului9	Lupului24	9	24	284.588		-0.005147
Lupului9	Lupului25	9	25	209.108		0.08949
Lupului9	Lupului26	9	26	246.44		0.151294
Lupului9	Lupului27	9	27	265.887		-0.063732
Lupului9	Lupului28	9	28	277.195		0.11492
Lupului9	Lupului29	9	29	328.995		0.016742
Lupului9	Lupului30	9	30	279.919		-0.028645
Lupului9	Lupului31	9	31	304.282		0.053116
Lupului9	Lupului32	9	32	292.265		-0.018023
Lupului9	Lupului33	9	33	281.816		0.050863
Lupului9	Lupului34	9	34	316.438		-0.072101
Lupului9	Lupului35	9	35	243.082		-0.168026
Lupului9	Lupului36	9	36	294.155		-0.002572
Lupului9	Lupului37	9	37	312.238		-0.021885
Lupului9	Lupului38	9	38	257.542		-0.051822
Lupului9	Lupului39	9	39	322.51		-0.084333
Lupului9	Lupului40	9	40	348.016		-0.019954
Lupului9	Lupului41	9	41	347.942		-0.118776
Lupului9	Lupului42	9	42	354.956		0.047322
Lupului9	Lupului43	9	43	391.304		-0.016413
Lupului9	Lupului44	9	44	409.016		-0.179614
Lupului9	Lupului45	9	45	416.722		-0.008688
Lupului9	Lupului46	9	46	425.679		-0.135192
Lupului9	Lupului47	9	47	441.309		-0.074354
Lupului9	Lupului48	9	48	454.638		-0.118132
Lupului9	Lupului49	9	49	477.852		0.054726
Lupului9	Lupului50	9	50	494.735		-0.055041
Lupului9	Lupului51	9	51	482.876		-0.009653
Lupului9	Lupului52	9	52	484.564		0.046356
Lupului9	Lupului53	9	53	477.796		-0.080148
Lupului9	Lupului54	9	54	489.906		0.045069
Lupului9	Lupului55	9	55	478.686		0.045713
Lupului9	Lupului56	9	56	459.925		0.155157
Lupului9	Lupului57	9	57	442.426		-0.070492
Lupului9	Lupului58	9	58	460.872		-0.049568
Lupului9	Lupului59	9	59	421.28		-0.103969
Lupului9	Lupului60	9	60	455.525		0.068889
Lupului9	Lupului61	9	61	457.175		0.160951
Lupului9	Lupului62	9	62	482.571		0.112667
Lupului9	Lupului63	9	63	497.896		-0.025104
Lupului9	Lupului64	9	64	420.534		-0.093024
Lupului9	Lupului65	9	65	406.447		0.108482
Lupului9	Lupului66	9	66	361.383		-0.030255
Lupului9	Lupului67	9	67	322.913		0.042816
Lupului9	Lupului68	9	68	306.308		0.035734
Lupului9	Lupului69	9	69	296.541		-0.008366
Lupului9	Lupului70	9	70	257.25		0.106873
Lupului9	Lupului71	9	71	268.358		-0.060191
Lupului9	Lupului72	9	72	252.305		0.142925
Lupului9	Lupului73	9	73	216.232		0.001613
Lupului9	Lupului74	9	74	192.799		0.030906
Lupului9	Lupului75	9	75	207.794		0.00451
Lupului9	Lupului76	9	76	215.113		-0.036371
Lupului9	Lupului77	9	77	216.331		-0.016091
Lupului9	Lupului78	9	78	201.427		0.017064
Lupului9	Lupului79	9	79	197.079		-0.038302
Lupului9	Lupului80	9	80	190.752		-0.034117
Lupului9	Lupului81	9	81	175.829		-0.00901
Lupului9	Lupului82	9	82	162.267		-0.047315
Lupului9	Lupului83	9	83	137.828		-0.072745
Lupului9	Lupului84	9	84	149.629		-0.013194
Lupului9	Lupului85	9	85	146.917		0.077258
Lupului9	Lupului86	9	86	142.506		-0.033474
Lupului9	Lupului87	9	87	147.389		0.063739
Lupului9	Lupului88	9	88	126.513		0.077902
Lupului9	Lupului89	9	89	114.827		-0.044096
Lupului9	Lupului90	9	90	96.8419		-0.012228
Lupului9	Lupului91	9	91	137.163		-0.013194
Lupului9	Lupului92	9	92	154.671		0.006441
Lupului9	Lupului93	9	93	171.969		0.018352
Lupului9	Lupului94	9	94	173.37		0.136487
Lupului9	Lupului95	9	95	213.413		-0.08723
Lupului9	Lupului96	9	96	204.406		0.17093
Lupului9	Lupului97	9	97	146.27		0.01642
Lupului9	Lupului98	9	98	159.18		0.026399
Lupului9	Lupului99	9	99	140.193		-0.018344
Lupului9	Lupului100	9	100	122.841		-0.074032
Lupului10	Lupului10	10	10	inbreeding coef		-0.073067
Lupului10	Lupului11	10	11	31.2286		-0.051178
Lupului10	Lupului12	10	12	43.9574		-0.064697
Lupului10	Lupului13	10	13	71.5559		-0.040555
Lupului10	Lupului14	10	14	54.2916		-0.067916
Lupului10	Lupului15	10	15	83.7334		0.024146
Lupului10	Lupului16	10	16	142.19		0.002901
Lupului10	Lupului17	10	17	126.779		-0.060191
Lupului10	Lupului18	10	18	156.072		0.007085
Lupului10	Lupului19	10	19	167.967		-0.005791
Lupului10	Lupului20	10	20	114.347		0.067923
Lupului10	Lupului21	10	21	139.224		0.025111
Lupului10	Lupului22	10	22	160.846		-0.068238
Lupului10	Lupului23	10	23	216.767		-0.253972
Lupului10	Lupului24	10	24	271.39		-0.175108
Lupului10	Lupului25	10	25	196.472		0.016098
Lupului10	Lupului26	10	26	235.369		0.142281
Lupului10	Lupului27	10	27	254.991		0.056013
Lupului10	Lupului28	10	28	266.877		0.041528
Lupului10	Lupului29	10	29	316.826		0.007729
Lupului10	Lupului30	10	30	269.803		-0.005469
Lupului10	Lupului31	10	31	294.354		0.011914
Lupului10	Lupului32	10	32	283.325		-0.059225
Lupului10	Lupului33	10	33	272.849		0.00966
Lupului10	Lupului34	10	34	306.376		-0.016735
Lupului10	Lupului35	10	35	231.105		0.080477
Lupului10	Lupului36	10	36	282.667		0.149363
Lupului10	Lupului37	10	37	298.43		0.033481
Lupului10	Lupului38	10	38	245.481		-0.028645
Lupului10	Lupului39	10	39	309.45		0.035412
Lupului10	Lupului40	10	40	335.855		0.099791
Lupului10	Lupului41	10	41	334.597		0.065348
Lupului10	Lupului42	10	42	342.073		0.038309
Lupului10	Lupului43	10	43	377.911		0.006763
Lupului10	Lupului44	10	44	395.462		0.101079
Lupului10	Lupului45	10	45	402.46		0.143247
Lupului10	Lupului46	10	46	411.237		-0.144206
Lupului10	Lupului47	10	47	426.733		0.10977
Lupului10	Lupului48	10	48	441.127		-0.094956
Lupului10	Lupului49	10	49	463.503		0.013523
Lupului10	Lupului50	10	50	477.873		-0.160622
Lupului10	Lupului51	10	51	465.469		0.013523
Lupului10	Lupului52	10	52	466.23		-0.059225
Lupului10	Lupului53	10	53	458.688		0.071786
Lupului10	Lupului54	10	54	470.641		0.068245
Lupului10	Lupului55	10	55	458.809		-0.027679
Lupului10	Lupului56	10	56	440.532		0.146144
Lupului10	Lupului57	10	57	423.646		-0.079505
Lupului10	Lupului58	10	58	441.292		-0.026392
Lupului10	Lupului59	10	59	400.242		-0.016413
Lupului10	Lupului60	10	60	434.09		-0.004503
Lupului10	Lupului61	10	61	435.248		0.184128
Lupului10	Lupului62	10	62	460.915		0.071464
Lupului10	Lupului63	10	63	477.008		0.030262
Lupului10	Lupului64	10	64	400.403		-0.069848
Lupului10	Lupului65	10	65	386.927		-0.061478
Lupului10	Lupului66	10	66	340.571		0.057301
Lupului10	Lupului67	10	67	302.162		-0.030577
Lupului10	Lupului68	10	68	284.819		-0.037658
Lupului10	Lupului69	10	69	276.738		0.014811
Lupului10	Lupului70	10	70	237.687		-0.095277
Lupului10	Lupului71	10	71	247.605		-0.037014
Lupului10	Lupului72	10	72	231.341		0.133912
Lupului10	Lupului73	10	73	195.777		-0.0074
Lupului10	Lupului74	10	74	170.361		0.118461
Lupului10	Lupului75	10	75	185.494		-0.004503
Lupului10	Lupului76	10	76	193.485		0.115564
Lupului10	Lupului77	10	77	193.785		-0.057294
Lupului10	Lupului78	10	78	178.454		0.07243
Lupului10	Lupului79	10	79	173.529		-0.143884
Lupului10	Lupului80	10	80	167.342		-0.04313
Lupului10	Lupului81	10	81	152.349		-0.114591
Lupului10	Lupului82	10	82	138.871		0.008051
Lupului10	Lupului83	10	83	114.206		0.240137
Lupului10	Lupului84	10	84	126.379		-0.086586
Lupului10	Lupului85	10	85	123.341		0.036056
Lupului10	Lupului86	10	86	119.501		-0.042487
Lupului10	Lupului87	10	87	124.148		-0.074032
Lupului10	Lupului88	10	88	102.959		-0.027679
Lupului10	Lupului89	10	89	91.4721		-0.02092
Lupului10	Lupului90	10	90	73.7718		-0.11781
Lupului10	Lupului91	10	91	115.514		-0.022207
Lupului10	Lupului92	10	92	132.709		-0.002572
Lupului10	Lupului93	10	93	149.958		0.041528
Lupului10	Lupului94	10	94	151.14		0.127474
Lupului10	Lupului95	10	95	190.705		-0.096243
Lupului10	Lupului96	10	96	182.402		-0.127789
Lupului10	Lupului97	10	97	123.681		-0.024782
Lupului10	Lupului98	10	98	141.425		-0.079183
Lupului10	Lupului99	10	99	123.839		0.069211
Lupului10	Lupului100	10	100	109.031		0.110092
Lupului11	Lupului11	11	11	inbreeding coef		0.292606
Lupului11	Lupului12	11	12	35.7704		0.118139
Lupului11	Lupului13	11	13	72.9775		0.110092
Lupului11	Lupului14	11	14	68.3697		-0.013838
Lupului11	Lupului15	11	15	105.405		0.013845
Lupului11	Lupului16	11	16	152.974		-0.168348
Lupului11	Lupului17	11	17	137.239		-0.038302
Lupului11	Lupului18	11	18	167.644		0.028974
Lupului11	Lupului19	11	19	170.511		0.144856
Lupului11	Lupului20	11	20	111.116		-0.038946
Lupului11	Lupului21	11	21	137.863		-0.113947
Lupului11	Lupului22	11	22	160.129		-0.078539
Lupului11	Lupului23	11	23	220.985		0.122002
Lupului11	Lupului24	11	24	277.367		-0.024461
Lupului11	Lupului25	11	25	204.357		0.037987
Lupului11	Lupului26	11	26	244.953		-0.157725
Lupului11	Lupului27	11	27	264.588		0.174471
Lupului11	Lupului28	11	28	277.157		0.095606
Lupului11	Lupului29	11	29	323.994		0.061807
Lupului11	Lupului30	11	30	280.332		0.080799
Lupului11	Lupului31	11	31	304.919		-0.030577
Lupului11	Lupului32	11	32	295.306		0.123611
Lupului11	Lupului33	11	33	284.89		0.160307
Lupului11	Lupului34	11	34	316.66		-0.027036
Lupului11	Lupului35	11	35	239.429		-0.15515
Lupului11	Lupului36	11	36	291.129		0.042494
Lupului11	Lupului37	11	37	303.175		-0.041199
Lupului11	Lupului38	11	38	253.492		0.057623
Lupului11	Lupului39	11	39	315.302		-0.071457
Lupului11	Lupului40	11	40	342.899		0.218249
Lupului11	Lupului41	11	41	339.813		-0.1059
Lupului11	Lupului42	11	42	347.969		-0.06856
Lupului11	Lupului43	11	43	382.79		-0.035727
Lupului11	Lupului44	11	44	399.994		0.090778
Lupului11	Lupului45	11	45	405.797		0.036378
Lupului11	Lupului46	11	46	414.233		0.1352
Lupului11	Lupului47	11	47	429.434		-0.029289
Lupului11	Lupului48	11	48	445.526		0.055691
Lupului11	Lupului49	11	49	466.444		-0.125536
Lupului11	Lupului50	11	50	476.274		0.086593
Lupului11	Lupului51	11	51	462.846		0.067602
Lupului11	Lupului52	11	52	461.706		-0.037336
Lupului11	Lupului53	11	53	452.498		-0.035083
Lupului11	Lupului54	11	54	464.058		0.025755
Lupului11	Lupului55	11	55	450.824		-0.005791
Lupului11	Lupului56	11	56	433.752		0.103654
Lupului11	Lupului57	11	57	418.312		0.006763
Lupului11	Lupului58	11	58	434.073		-0.036693
Lupului11	Lupului59	11	59	389.428		-0.123282
Lupului11	Lupului60	11	60	422.014		0.210523
Lupului11	Lupului61	11	61	421.622		-0.083689
Lupului11	Lupului62	11	62	448.087		-0.035405
Lupului11	Lupului63	11	63	466.371		-0.076608
Lupului11	Lupului64	11	64	391.996		0.080799
Lupului11	Lupului65	11	65	380.063		-0.071779
Lupului11	Lupului66	11	66	330.654		-0.113947
Lupului11	Lupului67	11	67	292.643		0.023502
Lupului11	Lupului68	11	68	273.268		0.080799
Lupului11	Lupului69	11	69	269.881		0.0367
Lupului11	Lupului70	11	70	231.818		-0.169957
Lupului11	Lupului71	11	71	238.536		-0.015126
Lupului11	Lupului72	11	72	221.853		-0.133905
Lupului11	Lupului73	11	73	188.217		0.014489
Lupului11	Lupului74	11	74	156.748		-0.149356
Lupului11	Lupului75	11	75	172.181		-0.079183
Lupului11	Lupului76	11	76	182.459		-0.055684
Lupului11	Lupului77	11	77	179.346		-0.131974
Lupului11	Lupului78	11	78	162.224		-0.098818
Lupului11	Lupului79	11	79	153.174		0.071142
Lupului11	Lupului80	11	80	148.459		0.043138
Lupului11	Lupului81	11	81	133.058		0.036056
Lupului11	Lupului82	11	82	120.597		-0.034439
Lupului11	Lupului83	11	83	93.6903		-0.059869
Lupului11	Lupului84	11	84	109.531		-0.000318
Lupului11	Lupului85	11	85	99.2938		0.057945
Lupului11	Lupului86	11	86	92.156		0.011592
Lupului11	Lupului87	11	87	97.6981		-0.019954
Lupului11	Lupului88	11	88	79.0091		-0.03798
Lupului11	Lupului89	11	89	66.1166		-0.159978
Lupului11	Lupului90	11	90	47.3795		0.032837
Lupului11	Lupului91	11	91	85.4927		0.064061
Lupului11	Lupului92	11	92	103.068		-0.077251
Lupului11	Lupului93	11	93	120.368		0.095606
Lupului11	Lupului94	11	94	121.877		-0.043774
Lupului11	Lupului95	11	95	162.294		-0.009975
Lupului11	Lupului96	11	96	152.785		-0.170279
Lupului11	Lupului97	11	97	95.1637		0.254623
Lupului11	Lupului98	11	98	110.333		0.168033
Lupului11	Lupului99	11	99	93.2941		-0.069848
Lupului11	Lupului100	11	100	80.2701		0.099791
Lupului12	Lupului12	12	12	inbreeding coef		-0.120707
Lupului12	Lupului13	12	13	37.6851		0.128762
Lupului12	Lupului14	12	14	41.945		0.037022
Lupului12	Lupului15	12	15	82.4427		-0.128433
Lupului12	Lupului16	12	16	119.345		-0.181867
Lupului12	Lupului17	12	17	103.695		0.205695
Lupului12	Lupului18	12	18	134.204		0.047644
Lupului12	Lupului19	12	19	134.759		0.002579
Lupului12	Lupului20	12	20	75.6599		-0.020276
Lupului12	Lupului21	12	21	102.23		0.06567
Lupului12	Lupului22	12	22	124.472		0.0367
Lupului12	Lupului23	12	23	185.294		0.076293
Lupului12	Lupului24	12	24	241.816		0.058588
Lupului12	Lupului25	12	25	169.326		-0.104291
Lupului12	Lupului26	12	26	210.267		-0.106866
Lupului12	Lupului27	12	27	229.85		0.128762
Lupului12	Lupului28	12	28	242.604		0.146466
Lupului12	Lupului29	12	29	288.584		0.144856
Lupului12	Lupului30	12	30	245.853		0.002901
Lupului12	Lupului31	12	31	270.395		-0.044096
Lupului12	Lupului32	12	32	261.326		0.077902
Lupului12	Lupului33	12	33	250.965		0.082409
Lupului12	Lupului34	12	34	282.021		-0.040555
Lupului12	Lupului35	12	35	204.401		0.024468
Lupului12	Lupului36	12	36	256.028		0.028974
Lupului12	Lupului37	12	37	267.475		-0.151287
Lupului12	Lupului38	12	38	218.354		-0.020276
Lupului12	Lupului39	12	39	279.704		0.011592
Lupului12	Lupului40	12	40	307.452		0.011592
Lupului12	Lupului41	12	41	304.136		-0.11942
Lupului12	Lupului42	12	42	312.357		0.014489
Lupului12	Lupului43	12	43	347.074		0.143891
Lupului12	Lupului44	12	44	364.254		-0.0515
Lupului12	Lupului45	12	45	370.027		-0.07371
Lupului12	Lupului46	12	46	378.466		0.153869
Lupului12	Lupului47	12	47	393.673		-0.171567
Lupului12	Lupului48	12	48	409.775		-0.086586
Lupului12	Lupului49	12	49	430.679		-0.010297
Lupului12	Lupului50	12	50	441.018		-0.023495
Lupului12	Lupului51	12	51	427.812		0.118461
Lupului12	Lupului52	12	52	427.205		-0.050856
Lupului12	Lupului53	12	53	418.583		0.047966
Lupului12	Lupului54	12	54	430.305		-0.180902
Lupului12	Lupului55	12	55	417.676		-0.0515
Lupului12	Lupului56	12	56	400.063		0.090134
Lupului12	Lupului57	12	57	384.06		-0.038946
Lupului12	Lupului58	12	58	400.57		0.142925
Lupului12	Lupului59	12	59	357.747		0.056335
Lupului12	Lupului60	12	60	391.148		0.197003
Lupului12	Lupului61	12	61	391.844		-0.065019
Lupului12	Lupului62	12	62	417.745		0.015455
Lupului12	Lupului63	12	63	434.628		-0.057938
Lupului12	Lupului64	12	64	359.012		0.06728
Lupului12	Lupului65	12	65	346.373		-0.117488
Lupului12	Lupului66	12	66	298.407		0.001291
Lupului12	Lupului67	12	67	260.135		-0.054397
Lupului12	Lupului68	12	68	241.941		-0.029289
Lupului12	Lupului69	12	69	236.069		-0.041199
Lupului12	Lupului70	12	70	197.553		0.106229
Lupului12	Lupului71	12	71	205.706		-0.060835
Lupului12	Lupului72	12	72	189.213		0.045713
Lupului12	Lupului73	12	73	154.532		0.000969
Lupului12	Lupului74	12	74	126.696		-0.130686
Lupului12	Lupului75	12	75	141.928		0.003866
Lupului12	Lupului76	12	76	150.626		-0.004825
Lupului12	Lupului77	12	77	150.015		-0.048925
Lupului12	Lupului78	12	78	134.501		-0.144527
Lupului12	Lupului79	12	79	130.193		0.089812
Lupului12	Lupului80	12	80	123.633		-0.066951
Lupului12	Lupului81	12	81	108.796		0.022536
Lupului12	Lupului82	12	82	95.1452		-0.015769
Lupului12	Lupului83	12	83	71.5285		-0.041199
Lupului12	Lupului84	12	84	82.484		-0.013838
Lupului12	Lupului85	12	85	82.9748		-0.052143
Lupului12	Lupului86	12	86	83.6022		-0.001928
Lupului12	Lupului87	12	87	86.6056		0.030905
Lupului12	Lupului88	12	88	63.3193		-0.0515
Lupului12	Lupului89	12	89	54.3946		-0.205688
Lupului12	Lupului90	12	90	40.9503		0.051507
Lupului12	Lupului91	12	91	86.541		-0.013838
Lupului12	Lupului92	12	92	101.454		0.070177
Lupului12	Lupului93	12	93	117.861		-0.014482
Lupului12	Lupului94	12	94	118.071		0.007085
Lupului12	Lupului95	12	95	154.756		0.008695
Lupului12	Lupului96	12	96	149.524		0.105907
Lupului12	Lupului97	12	97	89.8978		0.176724
Lupului12	Lupului98	12	98	124.143		-0.006434
Lupului12	Lupului99	12	99	111.807		-0.115557
Lupului12	Lupului100	12	100	105.054		-0.171245
Lupului13	Lupului13	13	13	inbreeding coef		-0.008044
Lupului13	Lupului14	13	14	30.0197		-0.035405
Lupului13	Lupului15	13	15	62.4283		-0.039911
Lupului13	Lupului16	13	16	82.426		-0.093346
Lupului13	Lupului17	13	17	66.9807		0.101079
Lupului13	Lupului18	13	18	97.3547		0.039597
Lupului13	Lupului19	13	19	98.0345		-0.005469
Lupului13	Lupului20	13	20	43.2275		-0.028323
Lupului13	Lupului21	13	21	67.6888		-0.006756
Lupului13	Lupului22	13	22	89.4695		0.060842
Lupului13	Lupului23	13	23	148.179		-0.092702
Lupului13	Lupului24	13	24	204.399		0.11492
Lupului13	Lupului25	13	25	131.641		-0.144527
Lupului13	Lupului26	13	26	172.616		-0.147103
Lupului13	Lupului27	13	27	192.186		-0.072423
Lupului13	Lupului28	13	28	204.978		-0.022529
Lupului13	Lupului29	13	29	251.03		0.201188
Lupului13	Lupului30	13	30	208.248		-0.166094
Lupului13	Lupului31	13	31	232.771		0.108804
Lupului13	Lupului32	13	32	223.907		0.198613
Lupului13	Lupului33	13	33	213.578		0.17093
Lupului13	Lupului34	13	34	244.369		-0.016413
Lupului13	Lupului35	13	35	166.717		-0.015769
Lupului13	Lupului36	13	36	218.353		-0.011263
Lupului13	Lupului37	13	37	230.361		0.033803
Lupului13	Lupului38	13	38	180.683		0.100435
Lupului13	Lupului39	13	39	242.353		-0.028645
Lupului13	Lupului40	13	40	269.927		0.035734
Lupului13	Lupului41	13	41	266.946		-0.095277
Lupului13	Lupului42	13	42	275.027		0.070821
Lupului13	Lupului43	13	43	310.001		0.039275
Lupului13	Lupului44	13	44	327.286		0.069211
Lupului13	Lupului45	13	45	333.423		0.047
Lupului13	Lupului46	13	46	341.984		0.113633
Lupului13	Lupului47	13	47	357.305		-0.083045
Lupului13	Lupului48	13	48	372.87		-0.159013
Lupului13	Lupului49	13	49	394.245		0.046035
Lupului13	Lupului50	13	50	406.652		-0.031542
Lupului13	Lupului51	13	51	394.043		0.013845
Lupului13	Lupului52	13	52	394.675		-0.091093
Lupului13	Lupului53	13	53	387.284		-0.05665
Lupului13	Lupului54	13	54	399.303		-0.028001
Lupului13	Lupului55	13	55	387.848		0.069211
Lupului13	Lupului56	13	56	369.253		0.049897
Lupului13	Lupului57	13	57	352.143		-0.079183
Lupului13	Lupului58	13	58	370.119		0.00612
Lupului13	Lupului59	13	59	330.73		0.016098
Lupului13	Lupului60	13	60	365.346		0.124577
Lupului13	Lupului61	13	61	367.777		-0.008688
Lupului13	Lupului62	13	62	392.675		-0.056972
Lupului13	Lupului63	13	63	407.219		-0.130364
Lupului13	Lupului64	13	64	329.666		-0.069526
Lupului13	Lupului65	13	65	315.711		-0.028967
Lupului13	Lupului66	13	66	270.707		-0.071135
Lupului13	Lupului67	13	67	232.222		-0.062444
Lupului13	Lupului68	13	68	216.385		-0.069526
Lupului13	Lupului69	13	69	205.7		0.047322
Lupului13	Lupului70	13	70	166.466		0.162561
Lupului13	Lupului71	13	71	177.713		-0.101072
Lupului13	Lupului72	13	72	161.85		-0.026714
Lupului13	Lupului73	13	73	125.475		-0.071457
Lupului13	Lupului74	13	74	106.512		-0.138733
Lupului13	Lupului75	13	75	120.606		-0.004181
Lupului13	Lupului76	13	76	125.815		-0.045062
Lupului13	Lupului77	13	77	130.088		-0.121351
Lupului13	Lupului78	13	78	118.196		0.008373
Lupului13	Lupului79	13	79	121.815		-0.111372
Lupului13	Lupului80	13	80	112.885		-0.010619
Lupului13	Lupului81	13	81	100.24		-0.04989
Lupului13	Lupului82	13	82	86.1763		0.008373
Lupului13	Lupului83	13	83	71.9185		-0.113625
Lupului13	Lupului84	13	84	72.5315		0.042494
Lupului13	Lupului85	13	85	89.0085		0.004188
Lupului13	Lupului86	13	86	98.0063		0.022214
Lupului13	Lupului87	13	87	97.9909		0.087237
Lupului13	Lupului88	13	88	74.2101		0.101401
Lupului13	Lupului89	13	89	71.9021		-0.149356
Lupului13	Lupului90	13	90	67.1204		0.043459
Lupului13	Lupului91	13	91	108.824		-0.118454
Lupului13	Lupului92	13	92	120.014		0.190887
Lupului13	Lupului93	13	93	134.223		-0.054719
Lupului13	Lupului94	13	94	133.226		0.159986
Lupului13	Lupului95	13	95	163.882		-0.095921
Lupului13	Lupului96	13	96	163.184		0.194428
Lupului13	Lupului97	13	97	106.522		0.072108
Lupului13	Lupului98	13	98	152.615		0.114276
Lupului13	Lupului99	13	99	143.544		-0.059225
Lupului13	Lupului100	13	100	140.005		-0.082724
Lupului14	Lupului14	14	14	inbreeding coef		0.065992
Lupului14	Lupului15	14	15	40.5534		0.061486
Lupului14	Lupului16	14	16	87.9321		-0.056328
Lupului14	Lupului17	14	17	72.4884		0.009339
Lupului14	Lupului18	14	18	101.955		-0.052143
Lupului14	Lupului19	14	19	115.849		-0.00064
Lupului14	Lupului20	14	20	70.153		0.008695
Lupului14	Lupului21	14	21	91.0485		-0.162875
Lupului14	Lupului22	14	22	111.246		-0.095277
Lupului14	Lupului23	14	23	163.388		0.298401
Lupului14	Lupului24	14	24	217.356		0.248507
Lupului14	Lupului25	14	25	142.254		-0.010941
Lupului14	Lupului26	14	26	181.101		-0.013516
Lupului14	Lupului27	14	27	200.733		-0.035405
Lupului14	Lupului28	14	28	212.697		0.046678
Lupului14	Lupului29	14	29	262.586		-0.083689
Lupului14	Lupului30	14	30	215.661		-0.000318
Lupului14	Lupului31	14	31	240.236		0.017064
Lupului14	Lupului32	14	32	229.515		0.010304
Lupului14	Lupului33	14	33	219.045		-0.017379
Lupului14	Lupului34	14	34	252.221		-0.075964
Lupului14	Lupului35	14	35	176.826		-0.139699
Lupului14	Lupului36	14	36	228.375		-0.038624
Lupului14	Lupului37	14	37	244.636		-0.025748
Lupului14	Lupului38	14	38	191.211		-0.023495
Lupului14	Lupului39	14	39	255.393		-0.056006
Lupului14	Lupului40	14	40	281.618		-0.088196
Lupului14	Lupului41	14	41	280.639		-0.02607
Lupului14	Lupului42	14	42	287.979		0.075649
Lupului14	Lupului43	14	43	323.984		0.011914
Lupului14	Lupului44	14	44	341.599		-0.086908
Lupului14	Lupului45	14	45	348.92		0.019639
Lupului14	Lupului46	14	46	357.796		-0.010297
Lupului14	Lupului47	14	47	373.372		-0.078217
Lupului14	Lupului48	14	48	387.259		0.071142
Lupului14	Lupului49	14	49	410.022		0.018673
Lupului14	Lupului50	14	50	426.443		0.069855
Lupului14	Lupului51	14	51	414.702		-0.045706
Lupului14	Lupului52	14	52	416.81		0.010304
Lupului14	Lupului53	14	53	410.654		0.076937
Lupului14	Lupului54	14	54	422.909		-0.055362
Lupului14	Lupului55	14	55	412.432		0.00966
Lupului14	Lupului56	14	56	393.095		0.119105
Lupului14	Lupului57	14	57	375.022		-0.009975
Lupului14	Lupului58	14	58	394.257		-0.053431
Lupului14	Lupului59	14	59	357.239		-0.043452
Lupului14	Lupului60	14	60	392.394		0.065026
Lupului14	Lupului61	14	61	395.567		-0.003859
Lupului14	Lupului62	14	62	420.011		0.044425
Lupului14	Lupului63	14	63	433.355		0.003223
Lupului14	Lupului64	14	64	354.744		-0.000318
Lupului14	Lupului65	14	65	339.831		0.10462
Lupului14	Lupului66	14	66	297.014		0.062451
Lupului14	Lupului67	14	67	258.567		0.038953
Lupului14	Lupului68	14	68	243.971		-0.000318
Lupului14	Lupului69	14	69	230.576		0.052151
Lupului14	Lupului70	14	70	191.106		0.070821
Lupului14	Lupului71	14	71	204.338		0.064705
Lupului14	Lupului72	14	72	188.931		0.074683
Lupului14	Lupului73	14	73	152.025		-0.066629
Lupului14	Lupului74	14	74	136.19		-0.037336
Lupului14	Lupului75	14	75	150.01		0.065026
Lupului14	Lupului76	14	76	154.275		0.024146
Lupului14	Lupului77	14	77	159.68		0.012236
Lupului14	Lupului78	14	78	148.176		0.07758
Lupului14	Lupului79	14	79	151.464		0.086593
Lupului14	Lupului80	14	80	142.737		0.090778
Lupului14	Lupului81	14	81	129.788		-0.077251
Lupului14	Lupului82	14	82	115.662		-0.018988
Lupului14	Lupului83	14	83	99.025		-0.076608
Lupului14	Lupului84	14	84	101.997		-0.113626
Lupului14	Lupului85	14	85	114.691		-0.023173
Lupului14	Lupului86	14	86	120.34		0.059232
Lupului14	Lupului87	14	87	121.72		0.124255
Lupului14	Lupului88	14	88	97.5347		0.00966
Lupului14	Lupului89	14	89	91.9602		0.01642
Lupului14	Lupului90	14	90	81.7624		-0.08047
Lupului14	Lupului91	14	91	126.874		0.015133
Lupului14	Lupului92	14	92	140.476		-0.0618
Lupului14	Lupului93	14	93	156.042		-0.017701
Lupului14	Lupului94	14	94	155.662		-0.028323
Lupului14	Lupului95	14	95	189.285		-0.058903
Lupului14	Lupului96	14	96	186.593		-0.02607
Lupului14	Lupului97	14	97	127.874		-0.051822
Lupului14	Lupului98	14	98	166.059		0.022536
Lupului14	Lupului99	14	99	153.564		-0.118776
Lupului14	Lupului100	14	100	145.465		0.050863
Lupului15	Lupului15	15	15	inbreeding coef		0.056979
Lupului15	Lupului16	15	16	72.0776		0.003544
Lupului15	Lupului17	15	17	60.2881		0.004832
Lupului15	Lupului18	15	18	82.6729		0.007729
Lupului15	Lupului19	15	19	113.353		0.123611
Lupului15	Lupului20	15	20	88.8836		0.004188
Lupului15	Lupului21	15	21	100.441		-0.135192
Lupului15	Lupului22	15	22	115.611		-0.067594
Lupului15	Lupului23	15	23	153.462		0.004188
Lupului15	Lupului24	15	24	202.142		-0.013516
Lupului15	Lupului25	15	25	127.068		0.113311
Lupului15	Lupului26	15	26	161.136		0.046356
Lupului15	Lupului27	15	27	180.178		-0.072101
Lupului15	Lupului28	15	28	190.783		-0.022207
Lupului15	Lupului29	15	29	244.458		-0.056006
Lupului15	Lupului30	15	30	193.299		-0.069204
Lupului15	Lupului31	15	31	217.388		0.076937
Lupului15	Lupului32	15	32	204.722		0.005798
Lupului15	Lupului33	15	33	194.319		-0.086264
Lupului15	Lupului34	15	34	229.611		-0.11266
Lupului15	Lupului35	15	35	159.128		-0.079826
Lupului15	Lupului36	15	36	208.951		-0.04313
Lupului15	Lupului37	15	37	230.617		0.098504
Lupului15	Lupului38	15	38	173.518		0.036378
Lupului15	Lupului39	15	39	239.409		-0.060513
Lupului15	Lupului40	15	40	263.351		0.100435
Lupului15	Lupului41	15	41	265.119		-0.094956
Lupului15	Lupului42	15	42	271.314		0.103332
Lupului15	Lupului43	15	43	308.27		-0.024782
Lupului15	Lupului44	15	44	326.155		-0.155794
Lupului15	Lupului45	15	45	335.113		0.079512
Lupului15	Lupului46	15	46	344.368		-0.111372
Lupului15	Lupului47	15	47	360.177		0.013845
Lupului15	Lupului48	15	48	371.491		0.034446
Lupului15	Lupului49	15	49	396.092		0.046356
Lupului15	Lupului50	15	50	418.835		0.000969
Lupului15	Lupului51	15	51	408.715		0.014167
Lupului15	Lupului52	15	52	413.573		0.005798
Lupului15	Lupului53	15	53	409.949		0.008051
Lupului15	Lupului54	15	54	422.618		0.165458
Lupului15	Lupului55	15	55	414.359		0.005154
Lupului15	Lupului56	15	56	393.522		-0.01416
Lupului15	Lupului57	15	57	373.591		-0.014482
Lupului15	Lupului58	15	58	395.319		-0.122317
Lupului15	Lupului59	15	59	364.327		-0.080148
Lupului15	Lupului60	15	60	400.727		-0.036049
Lupului15	Lupului61	15	61	406.168		-0.040555
Lupului15	Lupului62	15	62	429.031		-0.05665
Lupului15	Lupului63	15	63	438.921		-0.001284
Lupului15	Lupului64	15	64	358.269		0.059554
Lupului15	Lupului65	15	65	341.337		0.132303
Lupului15	Lupului66	15	66	304.181		0.057945
Lupului15	Lupului67	15	67	266.367		0.098825
Lupului15	Lupului68	15	68	255.448		0.059554
Lupului15	Lupului69	15	69	235.385		0.047644
Lupului15	Lupului70	15	70	196.425		0.001935
Lupului15	Lupului71	15	71	213.934		0.092388
Lupului15	Lupului72	15	72	200.13		0.102366
Lupului15	Lupului73	15	73	163.138		0.089812
Lupului15	Lupului74	15	74	158.266		-0.074032
Lupului15	Lupului75	15	75	170.185		0.02833
Lupului15	Lupului76	15	76	170.616		-0.01255
Lupului15	Lupului77	15	77	180.592		-0.121029
Lupului15	Lupului78	15	78	172.659		0.073074
Lupului15	Lupului79	15	79	181.034		-0.078861
Lupului15	Lupului80	15	80	171.227		0.021892
Lupului15	Lupului81	15	81	160.063		-0.081758
Lupului15	Lupului82	15	82	146.374		0.008695
Lupului15	Lupului83	15	83	134.314		-0.081114
Lupului15	Lupului84	15	84	133		-0.053753
Lupului15	Lupului85	15	85	151.381		0.00451
Lupului15	Lupului86	15	86	159.165		0.022536
Lupului15	Lupului87	15	87	159.821		0.087559
Lupului15	Lupului88	15	88	135.75		-0.027036
Lupului15	Lupului89	15	89	131.471		-0.052465
Lupului15	Lupului90	15	90	122.206		-0.052787
Lupului15	Lupului91	15	91	167.059		-0.021563
Lupului15	Lupului92	15	92	180.103		-0.001928
Lupului15	Lupului93	15	93	195.211		-0.022207
Lupului15	Lupului94	15	94	194.553		0.128118
Lupului15	Lupului95	15	95	226.277		-0.06341
Lupului15	Lupului96	15	96	225.025		0.001613
Lupului15	Lupului97	15	97	167.144		-0.024139
Lupului15	Lupului98	15	98	206.585		0.114598
Lupului15	Lupului99	15	99	193.736		-0.026714
Lupului15	Lupului100	15	100	184.569		0.046356
Lupului16	Lupului16	16	16	inbreeding coef		0.014489
Lupului16	Lupului17	16	17	15.736		-0.145171
Lupului16	Lupului18	16	18	14.9348		0.050863
Lupului16	Lupului19	16	19	47.9199		-0.12296
Lupului16	Lupului20	16	20	68.0733		0.015133
Lupului16	Lupului21	16	21	57.0007		0.197647
Lupului16	Lupului22	16	22	58.8968		-0.02446
Lupului16	Lupului23	16	23	81.4555		-0.113625
Lupului16	Lupului24	16	24	131.154		-0.066951
Lupului16	Lupului25	16	25	55.6069		-0.004503
Lupului16	Lupului26	16	26	93.1798		0.025111
Lupului16	Lupului27	16	27	112.803		-0.125536
Lupului16	Lupului28	16	28	124.819		-0.107831
Lupului16	Lupului29	16	29	175.22		-0.17382
Lupului16	Lupului30	16	30	127.837		0.00612
Lupului16	Lupului31	16	31	152.435		0.055691
Lupului16	Lupului32	16	32	142.34		-0.112016
Lupului16	Lupului33	16	33	131.917		-0.107509
Lupului16	Lupului34	16	34	164.363		0.091422
Lupului16	Lupului35	16	35	89.3063		0.253013
Lupului16	Lupului36	16	36	140.602		-0.032186
Lupului16	Lupului37	16	37	159.271		-0.01931
Lupului16	Lupului38	16	38	103.762		-0.017057
Lupului16	Lupului39	16	39	168.904		-0.017379
Lupului16	Lupului40	16	40	194.247		-0.146137
Lupului16	Lupului41	16	41	194.46		0.173505
Lupului16	Lupului42	16	42	201.243		-0.11105
Lupului16	Lupului43	16	43	237.788		-0.078217
Lupului16	Lupului44	16	44	255.578		0.016098
Lupului16	Lupului45	16	45	263.905		0.058267
Lupului16	Lupului46	16	46	273.049		-0.132617
Lupului16	Lupului47	16	47	288.806		0.314495
Lupului16	Lupului48	16	48	301.126		0.07758
Lupului16	Lupului49	16	49	324.999		-0.007078
Lupului16	Lupului50	16	50	346.763		0.108482
Lupului16	Lupului51	16	51	336.764		-0.103647
Lupului16	Lupului52	16	52	342.145		0.113311
Lupului16	Lupului53	16	53	339.366		-0.045384
Lupului16	Lupului54	16	54	352.167		0.144213
Lupului16	Lupului55	16	55	344.977		0.112667
Lupului16	Lupului56	16	56	323.476		-0.164163
Lupului16	Lupului57	16	57	302.83		0.125221
Lupului16	Lupului58	16	58	325.57		-0.079183
Lupului16	Lupului59	16	59	298.722		-0.069204
Lupului16	Lupului60	16	60	335.855		-0.250431
Lupului16	Lupului61	16	61	343.315		0.002579
Lupului16	Lupului62	16	62	364.539		-0.174464
Lupului16	Lupului63	16	63	371.658		0.04185
Lupului16	Lupului64	16	64	290.11		-0.058259
Lupului16	Lupului65	16	65	272.082		-0.017701
Lupului16	Lupului66	16	66	239.335		0.133268
Lupului16	Lupului67	16	67	202.777		-0.051178
Lupului16	Lupului68	16	68	196.065		-0.02607
Lupului16	Lupului69	16	69	169.772		-0.005791
Lupului16	Lupului70	16	70	132.54		0.045069
Lupului16	Lupului71	16	71	153.901		0.006763
Lupului16	Lupului72	16	72	142.772		-0.015447
Lupului16	Lupului73	16	73	108.602		0.100757
Lupului16	Lupului74	16	74	122.578		0.162239
Lupului16	Lupului75	16	75	129.346		-0.025104
Lupului16	Lupului76	16	76	123.192		0.094963
Lupului16	Lupului77	16	77	139.879		0.179621
Lupului16	Lupului78	16	78	139.68		0.116208
Lupului16	Lupului79	16	79	158.098		0.028652
Lupului16	Lupului80	16	80	146.983		0.032837
Lupului16	Lupului81	16	81	141.563		-0.038624
Lupului16	Lupului82	16	82	131.176		-0.01255
Lupului16	Lupului83	16	83	133.607		0.187347
Lupului16	Lupului84	16	84	121.15		0.150329
Lupului16	Lupului85	16	85	152.402		0.015455
Lupului16	Lupului86	16	86	168.017		-0.063088
Lupului16	Lupului87	16	87	165.216		-0.062444
Lupului16	Lupului88	16	88	144.955		-0.016091
Lupului16	Lupului89	16	89	147.628		0.183806
Lupului16	Lupului90	16	90	147.532		0.054726
Lupului16	Lupului91	16	91	184.295		-0.074998
Lupului16	Lupului92	16	92	191.606		0.041206
Lupului16	Lupului93	16	93	202.591		-0.17221
Lupului16	Lupului94	16	94	200.409		0.010304
Lupului16	Lupului95	16	95	221.225		-0.020276
Lupului16	Lupului96	16	96	226.398		-0.084011
Lupului16	Lupului97	16	97	177.554		-0.238521
Lupului16	Lupului98	16	98	231.077		-0.035405
Lupului16	Lupului99	16	99	224.327		0.080799
Lupului16	Lupului100	16	100	222.241		0.15387
Lupului17	Lupului17	17	17	inbreeding coef		0.145822
Lupului17	Lupului18	17	18	30.511		-0.012228
Lupului17	Lupului19	17	19	53.8638		0.071464
Lupului17	Lupului20	17	20	57.2491		-0.047959
Lupului17	Lupului21	17	21	52.1674		0.070177
Lupului17	Lupului22	17	22	60.0226		-0.023173
Lupului17	Lupului23	17	23	93.9564		-0.080148
Lupului17	Lupului24	17	24	145.596		0.127474
Lupului17	Lupului25	17	25	70.1114		-0.035405
Lupului17	Lupului26	17	26	108.655		-0.005791
Lupului17	Lupului27	17	27	128.304		-0.059869
Lupului17	Lupului28	17	28	140.439		0.118783
Lupului17	Lupului29	17	29	190.248		-0.075964
Lupului17	Lupului30	17	30	143.488		0.007407
Lupului17	Lupului31	17	31	168.09		-0.103969
Lupului17	Lupului32	17	32	158.075		0.146788
Lupului17	Lupului33	17	33	147.653		0.086915
Lupului17	Lupului34	17	34	179.989		-0.100428
Lupului17	Lupului35	17	35	104.396		-0.196353
Lupului17	Lupului36	17	36	155.891		-0.095277
Lupului17	Lupului37	17	37	173.405		-0.018023
Lupului17	Lupului38	17	38	118.813		0.04861
Lupului17	Lupului39	17	39	183.508		0.080477
Lupului17	Lupului40	17	40	209.282		-0.016091
Lupului17	Lupului41	17	41	208.951		-0.082724
Lupului17	Lupului42	17	42	215.974		0.051185
Lupului17	Lupului43	17	43	252.311		0.084018
Lupului17	Lupului44	17	44	270.041		-0.143562
Lupului17	Lupului45	17	45	278.006		-0.037014
Lupului17	Lupului46	17	46	287.063		0.254945
Lupului17	Lupului47	17	47	302.769		-0.038302
Lupului17	Lupului48	17	48	315.649		-0.08208
Lupului17	Lupului49	17	49	339.134		0.219536
Lupului17	Lupului50	17	50	359.299		-0.051178
Lupului17	Lupului51	17	51	348.811		0.058588
Lupului17	Lupului52	17	52	353.331		0.082409
Lupului17	Lupului53	17	53	349.687		0.052472
Lupului17	Lupului54	17	54	362.375		-0.112016
Lupului17	Lupului55	17	55	354.365		-0.046993
Lupului17	Lupului56	17	56	333.35		-0.066307
Lupului17	Lupului57	17	57	313.31		-0.195387
Lupului17	Lupului58	17	58	335.218		0.115242
Lupului17	Lupului59	17	59	305.866		0.093031
Lupului17	Lupului60	17	60	342.668		0.072752
Lupului17	Lupului61	17	61	349.194		0.003866
Lupului17	Lupului62	17	62	371.194		0.08434
Lupului17	Lupului63	17	63	379.742		-0.11781
Lupului17	Lupului64	17	64	298.674		0.039597
Lupului17	Lupului65	17	65	281.356		-0.016413
Lupului17	Lupului66	17	66	246.015		0.037987
Lupului17	Lupului67	17	67	208.758		-0.114269
Lupului17	Lupului68	17	68	200.126		-0.089161
Lupului17	Lupului69	17	69	176.703		-0.036693
Lupului17	Lupului70	17	70	138.403		0.271683
Lupului17	Lupului71	17	71	158.035		-0.056328
Lupului17	Lupului72	17	72	145.674		0.01803
Lupului17	Lupului73	17	73	109.95		0.005476
Lupului17	Lupului74	17	74	117.78		-0.09399
Lupului17	Lupului75	17	75	126.199		0.072752
Lupului17	Lupului76	17	76	122.092		-0.064697
Lupului17	Lupului77	17	77	136.864		-0.140987
Lupului17	Lupului78	17	78	134.458		-0.043452
Lupului17	Lupului79	17	79	150.688		-0.098818
Lupului17	Lupului80	17	80	139.702		-0.126823
Lupului17	Lupului81	17	81	132.909		0.027043
Lupului17	Lupului82	17	82	121.635		-0.011263
Lupului17	Lupului83	17	83	121.554		-0.133261
Lupului17	Lupului84	17	84	110.728		-0.07371
Lupului17	Lupului85	17	85	140.399		0.048932
Lupului17	Lupului86	17	86	155.112		-0.029611
Lupului17	Lupului87	17	87	152.746		0.099791
Lupului17	Lupului88	17	88	131.716		-0.046993
Lupului17	Lupului89	17	89	133.626		-0.040233
[truncated: 3,497 more rows]
[truncated: 51 more columns]

## Sheet: Solomon_SSRs
SPAGeDi 1.5d (build 02-06-2017) - a program for Spatial Pattern Analysis of Genetic Diversity
Written by Olivier Hardy & Xavier Vekemans
Contributions by Reed Cartwright
100 individuals
1 categories: Solomon
2 spatial coordinates, X, Y
12 loci: sfc0018, sfc0161, sfc1063, sfc1143, FS, mfs11, FgSI0006, FgSI0009, FS_C0024, FS_C1968, FS_C2361, FS_C7377
3 digits per allele
Max ploidy announced: 2
# indiv within each ploidy: 2x=100
# groups (min - max # indiv per group):
1 categorical groups
0 spatial groups
0 spatio-categorical groups
GENE DIVERSITY and ALLELE FREQUENCIES
Locus	Category	Sample size	# missing genotypes (%)	# incomplete genotypes (%)	# of defined gene copies	NA: # alleles	NAe: Effective # alleles (Nielsen et al. 2003)	AR(k=196): Allelic richness (expected number of alleles among 196 gene copies)	He (gene diversity corrected for sample size, Nei 1978)	Ho (observed heterozygosity)	Fi (individual inbreeding coefficient)	Pval(Fi<>0) after 10000 randomization of gene copies among individuals
Multilocus average
Multilocus average	All categories confounded	100	0.4 (0.4%)	0.0 (0.0%)	199.2	9.58	3.79	9.57	0.6633	0.661	0.004	0.8098
sfc0018														sfc0018 alleles:	151	157	159	161	163	165	167	169	171	173	175	177	179
sfc0018	All categories confounded	100	1 (1.0%)	0 (0.0%)	198	13	6.47	12.99	0.8455	0.899	-0.064	0.0917		frequency	0.010101	0.010101	0.00505051	0.0606061	0.0606061	0.10101	0.0151515	0.29798	0.181818	0.0909091	0.0757576	0.0252525	0.0656566
sfc0161														sfc0161 alleles:	105	109	111	113	115	117	119	121	123	125	127	129	133	135	137	139	141
sfc0161	All categories confounded	100	0 (0.0%)	0 (0.0%)	200	17	7.32	16.96	0.8634	0.83	0.039	0.3063		frequency	0.05	0.005	0.01	0.075	0.035	0.015	0.01	0.215	0.225	0.16	0.015	0.005	0.04	0.035	0.025	0.07	0.01
sfc1063														sfc1063 alleles:	187	191	193	195	197	199	201	203	205	207	209	211	213	219
sfc1063	All categories confounded	100	1 (1.0%)	0 (0.0%)	198	14	6.34	13.98	0.8423	0.788	0.065	0.1177		frequency	0.0151515	0.0151515	0.308081	0.0909091	0.176768	0.0757576	0.0858586	0.0151515	0.0707071	0.0858586	0.0252525	0.0252525	0.00505051	0.00505051
sfc1143														sfc1143 alleles:	101	105	109	113	115	117	119	121	123	125	127	129	131	135
sfc1143	All categories confounded	100	1 (1.0%)	0 (0.0%)	198	14	3.91	13.98	0.7443	0.778	-0.045	0.3352		frequency	0.010101	0.00505051	0.00505051	0.0353535	0.106061	0.030303	0.0252525	0.0353535	0.156566	0.459596	0.0858586	0.010101	0.0252525	0.010101
FS														FS alleles:	193	196	202	205	208
FS	All categories confounded	100	0 (0.0%)	0 (0.0%)	200	5	1.64	4.98	0.3906	0.39	0.001	0.9514		frequency	0.005	0.07	0.765	0.145	0.015
mfs11														mfs11 alleles:	128	132	134	136	138	141	143	145	147	150	152
mfs11	All categories confounded	100	0 (0.0%)	0 (0.0%)	200	11	3.49	10.98	0.7131	0.73	-0.024	0.6545		frequency	0.015	0.18	0.48	0.135	0.005	0.05	0.075	0.015	0.025	0.01	0.01
FgSI0006														FgSI0006 alleles:	260	261	262	264	265
FgSI0006	All categories confounded	100	0 (0.0%)	0 (0.0%)	200	5	3.18	5	0.6853	0.64	0.066	0.2862		frequency	0.3	0.125	0.445	0.01	0.12
FgSI0009														FgSI0009 alleles:	214	217	220
FgSI0009	All categories confounded	100	0 (0.0%)	0 (0.0%)	200	3	1.9	3	0.473	0.43	0.091	0.3567		frequency	0.635	0.355	0.01
FS_C0024														FS_C0024 alleles:	167	169	172	175	176	178	181
FS_C0024	All categories confounded	100	0 (0.0%)	0 (0.0%)	200	7	2.81	6.96	0.6441	0.72	-0.118	0.0849		frequency	0.14	0.465	0.025	0.35	0.005	0.005	0.01
FS_C1968														FS_C1968 alleles:	295	297	299	301	303	305	308	310	312	314	316	318	320	323	327	333	345
FS_C1968	All categories confounded	100	2 (2.0%)	0 (0.0%)	196	17	4.18	17	0.7608	0.724	0.048	0.2831		frequency	0.0102041	0.0204082	0.44898	0.0408163	0.0561224	0.0510204	0.0918367	0.147959	0.0102041	0.0204082	0.0459184	0.0153061	0.00510204	0.0102041	0.0153061	0.00510204	0.00510204
FS_C2361														FS_C2361 alleles:	194	197	200	206	209
FS_C2361	All categories confounded	100	0 (0.0%)	0 (0.0%)	200	5	2.63	5	0.6205	0.64	-0.032	0.6755		frequency	0.02	0.35	0.5	0.09	0.04
FS_C7377														FS_C7377 alleles:	133	136	139	147
FS_C7377	All categories confounded	100	0 (0.0%)	0 (0.0%)	200	4	1.61	4	0.377	0.36	0.045	0.5278		frequency	0.035	0.045	0.775	0.145
VALUES OF THE COMPUTED STATISTICS
Genetic analyses at INDIVIDUAL level (100 individuals)
Dist classes		1	2	3	4	5	6	7
Max distance		20	40	80	160	320	640	1400
Number of pairs		151	425	1137	1998	1188	51	0
% partic		90	100	100	100	100	22
CV partic		0.73	0.59	0.4	0.19	0.62	2.63
Mean distance		13.373	31.0134	61.1206	117.118	210.902	354.667
Mean ln(distance)		2.5057	3.4172	4.0954	4.7436	5.3357	5.869
Pairwise KINSHIP coefficients (Loiselle et al., 1995)										distance range for regression analyses	Regression with linear distance									Regression with ln(distance)
Locus	intra-individual (inbreeding coef)	1	2	3	4	5	6	7	average	0-1400	b (slope)	a (intercept)	r2 (coef of determination)	N (# pairs)	Md (mean distance)	Vd (variance of distance)	Mv (mean statistic)	Vv (variance of statistic)		b (slope)	a (intercept)	r2 (coef of determination)	N (# pairs)	Md (mean ln(distance))	Vd (variance of ln(distance))	Mv (mean statistic)	Vv (variance of statistic)
ALL LOCI	0.0039	0.028	0.0029	0.0038	-0.0008	-0.0072	0.0041		0		-6.98848e-05	0.00827258	0.00357672	4950	118.654	4981.38	-1.95292e-05	0.0068019	0	-0.00808573	0.0369018	0.0048762	4950	4.56623	0.507311	-1.95292e-05	0.0068019
sfc0018	-0.0636	-0.001	0.0171	-0.0003	-0.0005	-0.0057	0.0518		0.0003		-1.50739e-05	0.00212013	3.43761e-05	4851	119.107	5005.26	0.000324729	0.0330842		-0.00419726	0.0195089	0.00026927	4851	4.57064	0.505682	0.000324729	0.0330842
sfc0161	0.0388	0.0148	0.0003	0.003	-0.0063	0.0042	0.0165		-0.0002		-4.82698e-06	0.000376596	2.81502e-06	4950	118.654	4981.38	-0.000196144	0.0412305		-0.00314678	0.0141728	0.00012184	4950	4.56623	0.507311	-0.000196144	0.0412305
sfc1063	0.065	0.0509	0.0075	0.0011	-0.0007	-0.0082	-0.0448		-0.0003		-0.00012651	0.0147369	0.00197114	4851	119.107	5005.26	-0.000331341	0.0406407		-0.0135064	0.0614016	0.00226984	4851	4.57064	0.505682	-0.000331341	0.0406407
sfc1143	-0.0451	0.0224	0.0116	-0.0006	-0.0069	0.0065	-0.0082		0.0002		-3.83828e-06	0.000687549	1.5105e-06	4851	119.107	5005.26	0.000230385	0.0488181		-0.00403604	0.0186777	0.000168736	4851	4.57064	0.505682	0.000230385	0.0488181
FS	0.0014	0.0294	-0.0019	-0.0169	0.0103	-0.0094	0.1176		0		1.64018e-05	-0.00195329	1.03492e-05	4950	118.654	4981.38	-7.15752e-06	0.129486		-0.00103738	0.00472975	4.21624e-06	4950	4.56623	0.507311	-7.15752e-06	0.129486
mfs11	-0.0238	0.0401	0.0041	0.0043	-0.0022	-0.0047	-0.0408		0.0001		-0.00010712	0.0128304	0.00101233	4950	118.654	4981.38	0.000120237	0.0564635		-0.010823	0.0495406	0.00105245	4950	4.56623	0.507311	0.000120237	0.0564635
FgSI0006	0.0664	0.0526	-0.01	0.0042	-0.0051	-0.0023	0.0546		-0.0003		-1.78524e-05	0.00178294	1.42513e-05	4950	118.654	4981.38	-0.000335311	0.1114		-0.00790382	0.0357554	0.000284487	4950	4.56623	0.507311	-0.000335311	0.1114
FgSI0009	0.0914	0.0288	-0.0314	0.0193	0.0019	-0.0208	0.1128		-0.0005		-8.33665e-05	0.00943025	0.000125531	4950	118.654	4981.38	-0.000461511	0.275792		-0.00452626	0.0202064	3.76853e-05	4950	4.56623	0.507311	-0.000461511	0.275792
FS_C0024	-0.1184	0.036	0.0162	0.0011	0.0055	-0.017	-0.0257		0.0006		-0.000125927	0.0155396	0.000947544	4950	118.654	4981.38	0.000597937	0.0833653		-0.0132795	0.0612351	0.00107313	4950	4.56623	0.507311	0.000597937	0.0833653
FS_C1968	0.0479	0.0291	0.0103	0.0131	-0.0057	-0.0113	0.0098		-0.0002		-0.000106273	0.0124716	0.00103962	4753	119.679	5032.34	-0.000247026	0.0546686		-0.0121851	0.0555118	0.00137146	4753	4.57598	0.504967	-0.000247026	0.0546686
FS_C2361	-0.0316	0.046	-0.0021	0.0061	0.0073	-0.0196	-0.0692		0.0002		-0.000177266	0.0211929	0.00128677	4950	118.654	4981.38	0.000159531	0.121646		-0.0152877	0.0699667	0.000974673	4950	4.56623	0.507311	0.000159531	0.121646
FS_C7377	0.0453	-0.0042	-0.0104	0.0113	0.003	-0.0084	-0.0982		-0.0002		-0.000100771	0.0117282	0.000339134	4950	118.654	4981.38	-0.000228625	0.149159		-0.00514106	0.0232466	8.98939e-05	4950	4.56623	0.507311	-0.000228625	0.149159
Jackknifed estimators (over loci)
Mean	0.0037	0.0279	0.003	0.0038	-0.0008	-0.0071	0.004		0		-6.97084e-05	0.00825233					-1.8843e-05			-0.00809522	0.0369458					-1.8843e-05
SE	0.019	0.0058	0.0034	0.0019	0.0015	0.0025	0.0156		0.0001		1.89006e-05	0.00224459					9.99021e-05			0.00146639	0.00670094					9.99021e-05
LOCATIONS, INDIVIDUALS and/or GENES PERMUTATION TESTS -> Ho: obs=exp (exp = mean value after permutation)
Initial seed= 976752140
ALL LOCI	Pairwise KINSHIP coefficients (Loiselle et al., 1995)										Slopes of regression analyses
	intra-individual	1	2	3	4	5	6	7			b-lin (slope linear dist)	b-log (slope ln(dist))
Object permuted	GaI	ILaI	ILaI	ILaI	ILaI	ILaI	ILaI				ILaI	ILaI
N valid permut	10000	10000	10000	10000	10000	10000	10000				10000	10000
N different permut val	9997	10000	10000	9999	9999	10000	9999				10000	9999
Obs val	0.0038513	0.0279651	0.00291066	0.00383145	-0.000773749	-0.00722	0.00412782				-6.98848e-05	-0.00808573	0.00811699
Mean permut val	-6.40803e-05	-2.57595e-05	-2.96234e-06	4.96368e-06	-3.55435e-05	-2.36037e-05	3.71065e-05				-1.28827e-07	-1.3476e-05
SD permut val	0.0161378	0.00657248	0.00373122	0.00206008	0.00139795	0.0018424	0.0108567				1.27187e-05	0.00139534
95%CI-inf	-0.0311843	-0.0126096	-0.00720199	-0.00403953	-0.00289833	-0.00382346	-0.021564				-2.78482e-05	-0.0029682
95%CI-sup	0.0319183	0.0130744	0.00752509	0.00403232	0.00258403	0.00345111	0.0213916				2.17533e-05	0.00250932
P(1-sided test, H1: obs<exp)	0.5955	0.9998	0.7855	0.9692	0.2893	0.0003	0.6457				0	0
P(1-sided test, H1: obs>exp)	0.4046	0.0003	0.2146	0.0309	0.7108	0.9998	0.3544				1	1
P(2-sided test, H1: obs<>exp)	0.809	0.0005	0.4291	0.0617	0.5784	0.0005	0.7086				0	0
sfc0018	Pairwise KINSHIP coefficients (Loiselle et al., 1995)										Slopes of regression analyses
	intra-individual	1	2	3	4	5	6	7			b-lin (slope linear dist)	b-log (slope ln(dist))
Object permuted	GaI	ILaI	ILaI	ILaI	ILaI	ILaI	ILaI				ILaI	ILaI
N valid permut	10000	10000	10000	10000	10000	10000	10000				10000	10000
N different permut val	99	9492	9887	9969	9944	9960	7958				9999	9998
Obs val	-0.0636363	-0.000992216	0.0170834	-0.000287739	-0.000502023	-0.00570443	0.0518329				-1.50739e-05	-0.00419726
Mean permut val	-6.94935e-05	0.00033196	0.000321082	0.000380074	0.000311749	0.000293738	0.00027865				-3.83748e-07	-4.05334e-05
SD permut val	0.0391304	0.0147194	0.00836024	0.00453912	0.00311406	0.00406876	0.0240833				2.86467e-05	0.00316197
95%CI-inf	-0.0756443	-0.0270623	-0.0157565	-0.00863357	-0.0064592	-0.00856571	-0.0486459				-7.04818e-05	-0.00717134
95%CI-sup	0.0804598	0.0308742	0.0170508	0.00918248	0.00582896	0.00759467	0.0472416				4.08252e-05	0.005102
P(1-sided test, H1: obs<exp)	0.0656	0.4773	0.9753	0.4354	0.3652	0.0737	0.9834				0.2495	0.1014
P(1-sided test, H1: obs>exp)	0.9463	0.5228	0.0248	0.5647	0.6349	0.9264	0.0167				0.7506	0.8987
P(2-sided test, H1: obs<>exp)	0.1193	0.9544	0.0495	0.8706	0.7302	0.1473	0.0333				0.4989	0.2027
sfc0161	Pairwise KINSHIP coefficients (Loiselle et al., 1995)										Slopes of regression analyses
	intra-individual	1	2	3	4	5	6	7			b-lin (slope linear dist)	b-log (slope ln(dist))
Object permuted	GaI	ILaI	ILaI	ILaI	ILaI	ILaI	ILaI				ILaI	ILaI
N valid permut	10000	10000	10000	10000	10000	10000	10000				10000	10000
N different permut val	77	7225	8234	8873	8905	9097	6867				9999	9999
Obs val	0.0388416	0.0147652	0.000283251	0.00303143	-0.00629337	0.00417865	0.0165164				-4.82698e-06	-0.00314678
Mean permut val	3.9413e-05	-0.000260223	-0.000167651	-0.00013222	-0.000250717	-0.000160015	-0.000372615				-2.89255e-08	-2.33508e-06
SD permut val	0.0379797	0.0162799	0.00914587	0.00505662	0.00345879	0.00447311	0.0266221				3.07735e-05	0.00338468
95%CI-inf	-0.0659253	-0.0303138	-0.017445	-0.00998893	-0.00773099	-0.00975255	-0.0554966				-7.4328e-05	-0.0078347
95%CI-sup	0.0737639	0.0332864	0.0182854	0.00989866	0.00595187	0.00782374	0.0518382				4.42484e-05	0.00544775
P(1-sided test, H1: obs<exp)	0.8785	0.8251	0.5255	0.7387	0.0493	0.8422	0.7609				0.3662	0.162
P(1-sided test, H1: obs>exp)	0.1311	0.1751	0.4746	0.2614	0.9508	0.1579	0.2395				0.6339	0.8381
P(2-sided test, H1: obs<>exp)	0.2526	0.35	0.949	0.5226	0.0985	0.3157	0.4786				0.7322	0.3239
sfc1063	Pairwise KINSHIP coefficients (Loiselle et al., 1995)										Slopes of regression analyses
	intra-individual	1	2	3	4	5	6	7			b-lin (slope linear dist)	b-log (slope ln(dist))
Object permuted	GaI	ILaI	ILaI	ILaI	ILaI	ILaI	ILaI				ILaI	ILaI
N valid permut	10000	10000	10000	10000	10000	10000	10000				10000	10000
N different permut val	84	9544	9908	9970	9960	9985	8518				9996	10000
Obs val	0.064974	0.0508673	0.00751806	0.0011064	-0.000686593	-0.00824436	-0.0448367				-0.00012651	-0.0135064
Mean permut val	-0.000216027	-0.000329324	-0.000236136	-0.000397482	-0.000292229	-0.000353965	-0.000699604				-4.2192e-07	-3.37076e-05
SD permut val	0.040144	0.0163091	0.00923589	0.00511955	0.00349778	0.00459017	0.026592				3.16782e-05	0.00345665
95%CI-inf	-0.0796571	-0.0302916	-0.0177753	-0.010727	-0.00773367	-0.0104314	-0.053566				-7.84087e-05	-0.00802005
95%CI-sup	0.0770267	0.0338425	0.018401	0.00979148	0.00600707	0.0078428	0.0526475				4.57372e-05	0.00556407
P(1-sided test, H1: obs<exp)	0.9445	0.9973	0.8038	0.6169	0.4242	0.0504	0.0489				0.0036	0.002
P(1-sided test, H1: obs>exp)	0.0765	0.0028	0.1963	0.3832	0.5759	0.9498	0.9512				0.9965	0.9981
P(2-sided test, H1: obs<>exp)	0.132	0.0055	0.3925	0.7662	0.8482	0.1006	0.0977				0.0071	0.0039
sfc1143	Pairwise KINSHIP coefficients (Loiselle et al., 1995)										Slopes of regression analyses
	intra-individual	1	2	3	4	5	6	7			b-lin (slope linear dist)	b-log (slope ln(dist))
Object permuted	GaI	ILaI	ILaI	ILaI	ILaI	ILaI	ILaI				ILaI	ILaI
N valid permut	10000	10000	10000	10000	10000	10000	10000				10000	10000
N different permut val	106	9513	9891	9951	9966	9972	8260				9998	9999
Obs val	-0.0451408	0.0224181	0.0115739	-0.000633585	-0.00688275	0.00647838	-0.00815573				-3.83828e-06	-0.00403604
Mean permut val	-0.000596561	0.000115543	0.000376708	0.000263964	0.000206264	0.000205743	0.000113015				-2.47801e-07	-3.45637e-05
SD permut val	0.0468636	0.0178945	0.0102688	0.00557545	0.00381487	0.00495139	0.0292692				3.45605e-05	0.00380725
95%CI-inf	-0.0860583	-0.0326341	-0.0190678	-0.0108371	-0.0083228	-0.0108874	-0.0604393				-8.71086e-05	-0.00901067
95%CI-sup	0.0912511	0.037038	0.0209179	0.0109812	0.00680278	0.00894357	0.0589704				4.55145e-05	0.00580665
P(1-sided test, H1: obs<exp)	0.1788	0.8893	0.866	0.4247	0.0447	0.9182	0.365				0.3654	0.136
P(1-sided test, H1: obs>exp)	0.8638	0.1108	0.1341	0.5754	0.9554	0.0819	0.6351				0.6347	0.8641
P(2-sided test, H1: obs<>exp)	0.315	0.2215	0.2681	0.8492	0.0893	0.1637	0.7298				0.7306	0.2719
FS	Pairwise KINSHIP coefficients (Loiselle et al., 1995)										Slopes of regression analyses
	intra-individual	1	2	3	4	5	6	7			b-lin (slope linear dist)	b-log (slope ln(dist))
Object permuted	GaI	ILaI	ILaI	ILaI	ILaI	ILaI	ILaI				ILaI	ILaI
N valid permut	10000	10000	10000	10000	10000	10000	10000				10000	10000
N different permut val	84	7904	8897	9409	9286	9564	8031				9997	9999
Obs val	0.00142246	0.0293765	-0.00189259	-0.0168679	0.0103279	-0.00936173	0.117616				1.64018e-05	-0.00103738
Mean permut val	0.000992706	0.000491012	8.19594e-05	-0.000105911	-6.0205e-05	5.56207e-05	0.0005927				4.40996e-07	-1.86602e-05
SD permut val	0.0728133	0.0284801	0.0163694	0.0091303	0.00619394	0.00805398	0.0483787				5.60743e-05	0.00611933
95%CI-inf	-0.127245	-0.0503801	-0.0311076	-0.0184352	-0.0141626	-0.0180532	-0.105154				-0.000149346	-0.0152351
95%CI-sup	0.155823	0.0609041	0.0328324	0.0175281	0.0104793	0.0140593	0.0969287				6.53857e-05	0.00882414
P(1-sided test, H1: obs<exp)	0.5735	0.8475	0.4621	0.0353	0.9736	0.1089	0.9877				0.5261	0.3613
P(1-sided test, H1: obs>exp)	0.4344	0.1526	0.538	0.9648	0.0265	0.8912	0.0124				0.474	0.6388
P(2-sided test, H1: obs<>exp)	0.8608	0.3051	0.924	0.0705	0.0529	0.2177	0.0247				0.9478	0.7224
mfs11	Pairwise KINSHIP coefficients (Loiselle et al., 1995)										Slopes of regression analyses
	intra-individual	1	2	3	4	5	6	7			b-lin (slope linear dist)	b-log (slope ln(dist))
Object permuted	GaI	ILaI	ILaI	ILaI	ILaI	ILaI	ILaI				ILaI	ILaI
N valid permut	10000	10000	10000	10000	10000	10000	10000				10000	10000
N different permut val	104	8011	8847	9349	9298	9505	7961				9999	10000
Obs val	-0.0237959	0.0400996	0.00406766	0.00428661	-0.00218617	-0.00472682	-0.0407661				-0.00010712	-0.010823
Mean permut val	4.45639e-05	0.000286959	0.000198095	8.63162e-05	0.000105755	0.000140449	-0.000169461				-3.58861e-07	-4.69473e-05
SD permut val	0.0515959	0.0188737	0.0108342	0.00590363	0.00401647	0.00535499	0.0308262				3.7349e-05	0.00406037
95%CI-inf	-0.0942631	-0.0350576	-0.0206207	-0.0115484	-0.00855926	-0.0117439	-0.0659823				-9.45099e-05	-0.00967029
95%CI-sup	0.103045	0.0392363	0.0218586	0.0117703	0.0071636	0.00939628	0.0603751				4.98391e-05	0.00638869
P(1-sided test, H1: obs<exp)	0.3491	0.9771	0.6447	0.767	0.2604	0.1653	0.083				0.0184	0.0173
P(1-sided test, H1: obs>exp)	0.6925	0.023	0.3554	0.2331	0.7398	0.8349	0.9171				0.9817	0.9828
P(2-sided test, H1: obs<>exp)	0.6565	0.0459	0.7106	0.4661	0.5205	0.3304	0.1659				0.0367	0.0345
FgSI0006	Pairwise KINSHIP coefficients (Loiselle et al., 1995)										Slopes of regression analyses
	intra-individual	1	2	3	4	5	6	7			b-lin (slope linear dist)	b-log (slope ln(dist))
Object permuted	GaI	ILaI	ILaI	ILaI	ILaI	ILaI	ILaI				ILaI	ILaI
N valid permut	10000	10000	10000	10000	10000	10000	10000				10000	10000
N different permut val	75	7740	8675	9209	9149	9467	7613				9997	10000
Obs val	0.0664023	0.0525745	-0.0100075	0.00419521	-0.00507057	-0.00233287	0.0546494				-1.78524e-05	-0.00790382
Mean permut val	-0.000241369	-0.000115167	-0.000431997	-0.000295891	-0.000320821	-0.00038834	-0.000392614				-4.87453e-07	-4.25835e-05
SD permut val	0.061535	0.0263144	0.0151189	0.00828533	0.00569549	0.00744714	0.0434872				5.19659e-05	0.00564805
95%CI-inf	-0.124255	-0.0485333	-0.0297461	-0.0168944	-0.0131413	-0.0168384	-0.090285				-0.000133134	-0.0135457
95%CI-sup	0.125066	0.054687	0.0305656	0.0156752	0.00952018	0.0126788	0.0850598				6.4935e-05	0.00846907
P(1-sided test, H1: obs<exp)	0.8861	0.9712	0.2624	0.7111	0.1805	0.3554	0.914				0.2772	0.0869
P(1-sided test, H1: obs>exp)	0.1657	0.0289	0.7377	0.289	0.8196	0.6447	0.0861				0.7229	0.9132
P(2-sided test, H1: obs<>exp)	0.2796	0.0577	0.5246	0.5778	0.3609	0.7106	0.1721				0.5542	0.1737
FgSI0009	Pairwise KINSHIP coefficients (Loiselle et al., 1995)										Slopes of regression analyses
	intra-individual	1	2	3	4	5	6	7			b-lin (slope linear dist)	b-log (slope ln(dist))
Object permuted	GaI	ILaI	ILaI	ILaI	ILaI	ILaI	ILaI				ILaI	ILaI
N valid permut	10000	10000	10000	10000	10000	10000	10000				10000	10000
N different permut val	37	8293	9234	9521	9465	9697	6534				9997	10000
Obs val	0.0913951	0.0287609	-0.0313638	0.0193179	0.00185758	-0.0208134	0.112796				-8.33665e-05	-0.00452626
Mean permut val	-0.00132134	-0.000741379	-0.000420102	-0.000428106	-0.000458937	-0.000516733	0.000462836				7.99744e-07	9.80246e-05
SD permut val	0.0969807	0.0416965	0.0235176	0.0130314	0.0089154	0.0114792	0.0670957				7.83173e-05	0.00871526
95%CI-inf	-0.184819	-0.0739223	-0.0455994	-0.0265308	-0.0210193	-0.0272475	-0.151336				-0.000212539	-0.0211521
95%CI-sup	0.197631	0.0893014	0.0482258	0.0248913	0.0144273	0.0193292	0.131648				8.57011e-05	0.0122204
P(1-sided test, H1: obs<exp)	0.8541	0.7709	0.0871	0.9398	0.5682	0.0491	0.9584				0.121	0.2391
P(1-sided test, H1: obs>exp)	0.2028	0.2292	0.913	0.0603	0.4319	0.951	0.0419				0.8791	0.761
P(2-sided test, H1: obs<>exp)	0.3487	0.4583	0.1741	0.1205	0.8636	0.0981	0.0835				0.2419	0.4781
FS_C0024	Pairwise KINSHIP coefficients (Loiselle et al., 1995)										Slopes of regression analyses
	intra-individual	1	2	3	4	5	6	7			b-lin (slope linear dist)	b-log (slope ln(dist))
Object permuted	GaI	ILaI	ILaI	ILaI	ILaI	ILaI	ILaI				ILaI	ILaI
N valid permut	10000	10000	10000	10000	10000	10000	10000				10000	10000
N different permut val	88	8360	9126	9461	9392	9646	8387				10000	10000
Obs val	-0.118395	0.0360153	0.0162042	0.00111981	0.00546579	-0.0170453	-0.0256731				-0.000125927	-0.0132795
Mean permut val	-0.00031112	0.000735954	0.000448203	0.000629292	0.000572785	0.000609445	0.00145541				6.83421e-08	3.4947e-06
SD permut val	0.0686324	0.0228296	0.0132314	0.00727076	0.00495105	0.00641107	0.0378908				4.45352e-05	0.00488189
95%CI-inf	-0.133998	-0.0415092	-0.0248043	-0.0138623	-0.0102173	-0.0140607	-0.0789836				-0.000114117	-0.0116551
95%CI-sup	0.131254	0.0483892	0.0272641	0.0147639	0.00898194	0.0114913	0.0783472				5.49694e-05	0.00731227
P(1-sided test, H1: obs<exp)	0.0514	0.9338	0.8841	0.5265	0.8542	0.012	0.2018				0.0187	0.0151
P(1-sided test, H1: obs>exp)	0.9703	0.0663	0.116	0.4736	0.1459	0.9881	0.7983				0.9814	0.985
P(2-sided test, H1: obs<>exp)	0.0811	0.1325	0.2319	0.947	0.2917	0.0239	0.4035				0.0373	0.0301
FS_C1968	Pairwise KINSHIP coefficients (Loiselle et al., 1995)										Slopes of regression analyses
	intra-individual	1	2	3	4	5	6	7			b-lin (slope linear dist)	b-log (slope ln(dist))
Object permuted	GaI	ILaI	ILaI	ILaI	ILaI	ILaI	ILaI				ILaI	ILaI
N valid permut	10000	10000	10000	10000	10000	10000	10000				10000	10000
N different permut val	110	9728	9936	9983	9973	9989	8923				9998	9999
Obs val	0.0479126	0.0290697	0.010286	0.0130532	-0.00568086	-0.0113129	0.00979476				-0.000106273	-0.0121851
Mean permut val	0.000530414	-0.000186054	-0.000331052	-0.000177718	-0.000256565	-0.000266613	-0.00050951				-4.47512e-07	-3.12808e-05
SD permut val	0.044014	0.0191604	0.0109211	0.00588773	0.00412989	0.00539367	0.0312472				3.7564e-05	0.00410064
95%CI-inf	-0.0869065	-0.0344718	-0.0207956	-0.0118632	-0.00936325	-0.0123543	-0.0655523				-9.71456e-05	-0.00988287
95%CI-sup	0.0883583	0.0404227	0.0217597	0.0113177	0.00674641	0.00921518	0.0617397				4.77937e-05	0.00620104
P(1-sided test, H1: obs<exp)	0.891	0.9295	0.8361	0.9868	0.0954	0.0321	0.6454				0.0189	0.0117
P(1-sided test, H1: obs>exp)	0.1285	0.0706	0.164	0.0133	0.9047	0.968	0.3548				0.9812	0.9884
P(2-sided test, H1: obs<>exp)	0.2375	0.1411	0.3279	0.0265	0.1907	0.0641	0.7093				0.0377	0.0233
FS_C2361	Pairwise KINSHIP coefficients (Loiselle et al., 1995)										Slopes of regression analyses
	intra-individual	1	2	3	4	5	6	7			b-lin (slope linear dist)	b-log (slope ln(dist))
Object permuted	GaI	ILaI	ILaI	ILaI	ILaI	ILaI	ILaI				ILaI	ILaI
N valid permut	10000	10000	10000	10000	10000	10000	10000				10000	10000
N different permut val	106	7066	8334	8951	8862	9299	7176				10000	10000
Obs val	-0.03158	0.0459745	-0.00206339	0.00613801	0.00727458	-0.0195787	-0.0692077				-0.000177266	-0.0152877
Mean permut val	-0.000355471	0.000112636	0.000255511	0.0001851	0.000128477	0.000147707	0.000420494				-1.65716e-07	-3.076e-05
SD permut val	0.0713717	0.0279316	0.0157092	0.00884519	0.00588462	0.00779996	0.0462213				5.36963e-05	0.00583359
95%CI-inf	-0.144959	-0.0505636	-0.0303795	-0.0176588	-0.0131378	-0.0176563	-0.102078				-0.000140252	-0.0143871
95%CI-sup	0.146587	0.0602943	0.0316263	0.0174203	0.00996596	0.0134492	0.0918091				6.2148e-05	0.00849699
P(1-sided test, H1: obs<exp)	0.3767	0.9426	0.4426	0.7543	0.912	0.018	0.066				0.0142	0.0214
P(1-sided test, H1: obs>exp)	0.6913	0.0576	0.5575	0.246	0.0881	0.9821	0.9341				0.9859	0.9787
P(2-sided test, H1: obs<>exp)	0.6853	0.115	0.885	0.4917	0.1761	0.0359	0.1319				0.0283	0.0427
FS_C7377	Pairwise KINSHIP coefficients (Loiselle et al., 1995)										Slopes of regression analyses
	intra-individual	1	2	3	4	5	6	7			b-lin (slope linear dist)	b-log (slope ln(dist))
Object permuted	GaI	ILaI	ILaI	ILaI	ILaI	ILaI	ILaI				ILaI	ILaI
N valid permut	10000	10000	10000	10000	10000	10000	10000				10000	10000
N different permut val	64	6054	7510	8422	8306	8908	6072				9998	10000
Obs val	0.0452811	-0.00415735	-0.0103903	0.0112887	0.00301732	-0.00836922	-0.0982205				-0.000100771	-0.00514106
Mean permut val	0.00126354	-0.000995021	-0.000256941	-0.00011523	-0.000299805	-0.000107196	-0.000291612				7.34592e-07	0.000103376
SD permut val	0.0746608	0.0305998	0.0171947	0.00952311	0.00659742	0.00841002	0.0503549				5.69813e-05	0.00629734
95%CI-inf	-0.141336	-0.0556226	-0.0328157	-0.0190873	-0.015116	-0.0192305	-0.107368				-0.000148941	-0.0152213
95%CI-sup	0.151919	0.0653164	0.0358091	0.0185456	0.0109098	0.0148008	0.0985898				6.90429e-05	0.00923393
P(1-sided test, H1: obs<exp)	0.7831	0.49	0.2784	0.8921	0.6767	0.1463	0.0343				0.059	0.1772
P(1-sided test, H1: obs>exp)	0.2557	0.5102	0.7218	0.108	0.3235	0.8538	0.9659				0.9411	0.8229
P(2-sided test, H1: obs<>exp)	0.4726	0.9797	0.5565	0.2159	0.6467	0.2925	0.0684				0.1179	0.3543
PAIRWISE SPATIAL AND GENETIC DISTANCES written as matrices
Matrix of pairwise spatial distances between INDIVIDUALS (a -1 value is given for pairs of individuals belonging to a same spatial group)
	Solomon40	Solomon39	Solomon16	Solomon20	Solomon30	Solomon17	Solomon47	Solomon31	Solomon37	Solomon35	Solomon24	Solomon9	Solomon91	Solomon92	Solomon93	Solomon94	Solomon95	Solomon96	Solomon97	Solomon98	Solomon99	Solomon100	Solomon51	Solomon52	Solomon54	Solomon55	Solomon56	Solomon57	Solomon58	Solomon59	Solomon60	Solomon61	Solomon62	Solomon63	Solomon64	Solomon65	Solomon66	Solomon67	Solomon68	Solomon69	Solomon70	Solomon71	Solomon72	Solomon73	Solomon74	Solomon75	Solomon76	Solomon77	Solomon78
Solomon40	-1	19.9418	165.916	215.589	37.712	146.086	57.4065	52.6507	30.4944	44.7706	93.5116	72.4143	41.3233	38.4004	44.6009	26.9517	55.582	76.5178	88.2818	98.0994	108.17	127.206	115.531	131.487	119.576	134.769	161.999	143.039	136.882	155.343	150.802	108.169	163.684	173.324	180.653	200.292	190.145	218.574	250.542	263.626	123.151	137.469	125.369	148.124	154.519	174.26	136.001	147.818	132.376
Solomon39	19.9418	-1	157.566	209.786	25.0752	140.331	53.7054	47.2363	23.0291	26.8821	91.5087	58.493	51.8289	45.5522	55.246	43.0874	67.3241	89.3844	100.88	110.897	117.502	138.383	116.039	131.728	121.15	134.241	160.364	145.111	139.357	157.452	152.889	114.804	168.352	177.83	186.412	208.942	200.232	227.446	257.626	272.045	103.729	118.553	106.881	129.355	135.551	157.302	120.015	133.145	116.838
Solomon16	165.916	157.566	-1	56.9596	132.506	28.1604	109.206	113.287	179.176	136.126	80.3099	102.674	141.989	136.502	141.353	159.136	142.55	147.321	147.241	150.444	129.469	146.868	77.2857	70.998	81.8192	65.3715	56.213	82.7735	85.439	84.6996	83.7117	112.873	107.569	110.079	124.124	160.927	167.851	175.129	182.185	204.718	177.464	194.567	194.116	203.314	203.753	244.886	225.612	244.11	226.374
Solomon20	215.589	209.786	56.9596	-1	185.06	69.5847	158.2	163.468	232.158	190.391	123.513	157.776	185.901	182.238	184.524	204.512	182.787	181.703	178.291	178.543	154.781	165.351	109.26	96.0166	110	90.482	64.9013	97.6948	103.327	91.9787	93.8792	139.671	109.21	106.634	118.207	151.859	164.419	161.149	155.92	179.339	233.997	250.837	250.835	259.278	259.333	300.913	282.509	301.025	283.317
Solomon30	37.712	25.0752	132.506	185.06	-1	115.756	32.138	24.8907	47.1042	14.5283	69.2937	34.7566	47.1038	38.0444	50.0249	48.3422	61.8058	83.5504	93.9744	103.835	105.389	128.072	95.0741	110.303	100.923	112.254	137.465	124.888	119.547	137.105	132.578	99.5981	150.067	159.288	168.959	194.33	187.442	212.928	240.954	256.719	102.833	119.72	110.049	130.848	136.089	163.656	129.259	144.476	127.032
Solomon17	146.086	140.331	28.1604	69.5847	115.756	-1	88.6797	93.8832	162.849	121.921	55.465	90.569	118.17	113.687	117.156	136.218	117.099	120.22	119.57	122.471	101.314	118.888	49.2065	43.2776	53.667	37.8656	36.6762	56.6368	58.4696	60.7299	58.8839	84.7235	83.8022	87.8401	101.95	138.446	143.539	153.916	165.61	187.202	176.526	194.452	191.968	204.085	205.571	245.031	221.717	239.838	221.766
Solomon47	57.4065	53.7054	109.206	158.2	32.138	88.6797	-1	7.36066	76.734	44.2536	37.8156	36.1452	37.9521	29.8001	38.9655	51.4592	46.7318	64.4926	72.6453	81.6483	77.8792	101.548	63.0238	78.4233	68.786	80.6663	106.667	92.7588	87.4119	104.991	100.458	69.6338	118.131	127.281	137.227	163.798	158.083	182.373	209.363	225.646	127.786	145.615	137.474	156.705	161.149	192.072	159.437	175.33	157.605
Solomon31	52.6507	47.2363	113.287	163.468	24.8907	93.8832	7.36066	-1	70.2182	36.9081	44.6111	32.1425	39.0184	30.0075	40.6165	50.0456	49.7818	68.9201	77.7207	86.9932	84.4522	107.964	70.187	85.473	76.0562	87.5608	113.232	100.008	94.7082	112.216	107.691	76.7131	125.489	134.631	144.586	171.029	165.12	189.61	216.717	232.954	121.179	138.898	130.531	150.007	154.578	185.033	152.175	168.01	150.305
Solomon37	30.4944	23.0291	179.176	232.158	47.1042	162.849	76.734	70.2182	-1	44.1739	114.538	77.9852	70.7175	66.0363	74.1021	57.4374	85.5842	106.882	118.624	128.492	137.543	157.287	138.953	154.685	143.934	157.249	183.388	167.851	162.016	180.201	175.636	136.153	190.521	200.059	208.247	229.517	219.951	247.916	279.002	292.789	100.498	112.754	99.7364	122.875	129.75	145.778	106.823	117.806	102.894
Solomon35	44.7706	26.8821	136.126	190.391	14.5283	121.921	44.2536	36.9081	44.1739	-1	79.6451	33.9349	61.3394	52.4346	64.3437	60.6419	76.2278	98.0478	108.502	118.363	119.547	142.402	106.08	120.814	112.367	122.266	146.352	136.153	131.1	148.217	143.739	113.154	162.264	171.328	181.458	207.74	201.297	226.333	253.612	269.827	88.3524	105.192	95.5731	116.319	121.579	149.356	115.499	131.133	113.49
Solomon24	93.5116	91.5087	80.3099	123.513	69.2937	55.465	37.8156	44.6111	114.538	79.6451	-1	58.0263	62.737	58.7278	61.6919	81.0442	62.2404	69.0131	71.5026	77.2515	62.5883	85.664	26.7731	41.1768	33.7801	42.9655	68.9369	56.8792	52.3504	68.7359	64.3141	48.2257	84.6407	93.1593	104.535	134.893	132.458	153.108	176.565	194.452	154.796	173.134	166.931	183.92	187.34	221.881	192.008	208.794	190.77
Solomon9	72.4143	58.493	102.674	157.776	34.7566	90.569	36.1452	32.1425	77.9852	33.9349	58.0263	-1	70.6452	61.3057	72.512	78.6599	81.9224	100.593	108.745	117.616	111.857	135.8	84.4212	97.1794	91.7236	97.3585	118.55	114.097	110.072	125.415	121.182	101.308	142.575	150.908	162.531	192.546	188.955	210.882	234.455	252.478	96.8246	115.138	109.007	125.969	129.576	163.927	135.183	152.535	134.394
Solomon91	41.3233	51.8289	141.989	185.901	47.1038	118.17	37.9521	39.0184	70.7175	61.3394	62.737	70.6452	-1	9.50229	3.42357	19.3217	15.576	37.7871	49.1141	59.1438	66.9203	86.7722	79.6293	95.3515	82.2888	99.4679	127.383	104.719	98.3023	116.808	112.349	67.2261	123.279	132.954	139.713	159.019	149.236	177.344	209.247	222.345	149.551	166.007	155.582	177.084	182.613	207.86	171.42	184.929	168.439
Solomon92	38.4004	45.5522	136.502	182.238	38.0444	113.687	29.8001	30.0075	66.0363	52.4346	58.7278	61.3057	9.50229	-1	12.0564	22.6409	23.7992	45.797	56.6745	66.6698	71.9623	93.0176	78.1982	94.1255	81.7012	97.813	125.494	104.889	98.6541	117.151	112.627	70.2004	125.334	134.962	142.535	163.623	154.682	182.08	212.986	226.837	140.773	157.43	147.272	168.532	173.939	200.01	164.084	178.047	161.287
Solomon93	44.6009	55.246	141.353	184.524	50.0249	117.156	38.9655	40.6165	74.1021	64.3437	61.6919	72.512	3.42357	12.0564	-1	21.7043	12.223	34.4456	45.7238	55.7545	63.5907	83.3536	77.658	93.284	80.0672	97.5201	125.467	102.256	95.8026	114.288	109.85	64.2042	120.371	130.049	136.653	155.703	145.849	174.013	206.029	219.035	152.625	169.154	158.801	180.239	185.728	211.174	174.794	188.336	171.829
Solomon94	26.9517	43.0874	159.136	204.512	48.3422	136.218	51.4592	50.0456	57.4374	60.6419	81.0442	78.6599	19.3217	22.6409	21.7043	-1	30.3193	49.9961	61.7676	71.4534	83.2772	101.063	98.9053	114.657	101.609	118.726	146.616	123.948	117.503	135.991	131.55	85.438	141.78	151.459	157.668	175.169	164.277	193.265	226.242	238.466	146.042	161.383	149.917	172.261	178.32	200.181	162.382	174.594	158.914
Solomon95	55.582	67.3241	142.55	182.787	61.8058	117.099	46.7318	49.7818	85.5842	76.2278	62.2404	81.9224	15.576	23.7992	12.223	30.3193	-1	22.2226	33.5615	43.5867	52.9894	71.7041	74.1698	89.191	75.4388	93.9021	121.788	96.3057	89.7271	107.995	103.68	55.71	112.135	121.798	127.555	144.999	134.564	163.178	195.927	208.325	164.571	181.21	170.952	192.306	197.735	223.394	186.995	200.458	184.005
Solomon96	76.5178	89.3844	147.321	181.703	83.5504	120.22	64.4926	68.9201	106.882	98.0478	69.0131	100.593	37.7871	45.797	34.4456	49.9961	22.2226	-1	11.7757	21.6244	36.4185	51.2131	72.8257	85.8045	71.7481	91.2347	118.082	88.8369	82.2614	99.4232	95.498	44.9124	99.2871	108.73	112.539	126.246	114.54	144.049	178.24	189.323	186.382	203.18	193.066	214.291	219.626	245.612	209.184	222.525	206.156
Solomon97	88.2818	100.88	147.241	178.291	93.9744	119.57	72.6453	77.7207	118.624	108.502	71.5026	108.745	49.1141	56.6745	45.7238	61.7676	33.5615	11.7757	-1	10.031	27.3157	39.5803	70.8873	82.3587	68.5745	88.0406	113.87	83.1346	76.7093	92.951	89.2927	39.0525	90.6455	99.8905	102.767	114.955	102.915	132.624	167.226	177.899	196.698	213.694	203.827	224.822	230.022	256.681	220.509	234.018	217.552
Solomon98	98.0994	110.897	150.444	178.543	103.835	122.471	81.6483	86.9932	128.492	118.363	77.2515	117.616	59.1438	66.6698	55.7545	71.4534	43.5867	21.6244	10.031	-1	24.1994	30.7872	73.309	83.2689	69.9809	89.0945	113.728	81.8858	75.7128	90.789	87.4499	38.9932	86.0911	95.0204	96.7076	106.601	93.8835	123.992	159.253	169.229	206.48	223.544	213.755	234.675	239.827	266.68	230.539	244.039	227.582
Solomon99	108.17	117.502	129.469	154.781	105.389	101.314	77.8792	84.4522	137.543	119.547	62.5883	111.857	66.9203	71.9623	63.5907	83.2772	52.9894	36.4185	27.3157	24.1994	-1	23.9648	52.3597	60.3357	47.8027	66.2234	89.8894	57.7472	51.6571	66.6159	63.2509	16.6139	63.3415	72.6308	76.1266	92.1226	82.745	110.424	142.994	155.459	205.618	223.344	214.732	234.457	239.004	268.88	234.518	249.222	232.084
Solomon100	127.206	138.383	146.868	165.351	128.072	118.888	101.548	107.964	157.287	142.402	85.664	135.8	86.7722	93.0176	83.3536	101.063	71.7041	51.2131	39.5803	30.7872	23.9648	-1	71.7	75.9582	65.6732	81.7196	101.229	68.1379	63.3411	73.6511	71.4774	37.6622	62.542	70.2856	69.1861	75.8423	63.3372	93.2135	128.638	138.463	229.124	246.739	237.852	257.866	262.532	291.727	256.759	271.026	254.132
Solomon51	115.531	116.039	77.2857	109.26	95.0741	49.2065	63.0238	70.187	138.953	106.08	26.7731	84.4212	79.6293	78.1982	77.658	98.9053	74.1698	72.8257	70.8873	73.309	52.3597	71.7	-1	15.9599	7.81633	19.8665	47.8269	30.1356	25.6584	42.1382	37.6613	35.7506	58.199	66.5021	78.2405	110.005	109.395	127.9	150.035	168.333	180.926	199.297	193.426	209.992	213.185	248.347	218.768	235.567	217.543
Solomon52	131.487	131.728	70.998	96.0166	110.303	43.2776	78.4233	85.473	154.685	120.814	41.1768	97.1794	95.3515	94.1255	93.284	114.657	89.191	85.8045	82.3587	83.2689	60.3357	75.9582	15.9599	-1	14.0801	5.89401	32.6586	17.796	16.4864	28.2623	24.1544	44.3045	47.7807	54.8983	67.8223	101.981	103.933	119.151	138.283	157.611	192.778	211.16	205.948	221.682	224.516	260.723	232.21	249.284	231.195
Solomon54	119.576	121.15	81.8192	110	100.923	53.667	68.786	76.0562	143.934	112.367	33.7801	91.7236	82.2888	81.7012	80.0672	101.609	75.4388	71.7481	68.5745	69.9809	47.8027	65.6732	7.81633	14.0801	-1	19.5268	46.66	24.0076	18.7453	36.3174	31.7598	31.3345	50.867	59.4147	70.8128	102.23	101.601	120.168	142.787	160.839	188.369	206.729	200.689	217.459	220.722	255.631	225.69	242.356	224.37
Solomon55	134.769	134.241	65.3715	90.482	112.254	37.8656	80.6663	87.5608	157.249	122.266	42.9655	97.3585	99.4679	97.813	97.5201	118.726	93.9021	91.2347	88.0406	89.0945	66.2234	81.7196	19.8665	5.89401	19.5268	-1	27.9625	20.5411	20.8634	29.1525	25.569	50.1525	50.3001	56.6916	70.0737	105.02	107.822	121.841	139.505	159.327	192.208	210.573	205.732	220.992	223.638	260.375	232.537	249.787	231.666
Solomon56	161.999	160.364	56.213	64.9013	137.465	36.6762	106.667	113.232	183.388	146.352	68.9369	118.55	127.383	125.494	125.467	146.616	121.788	118.082	113.87	113.728	89.8894	101.229	47.8269	32.6586	46.66	27.9625	-1	33.1107	38.4706	30.1898	30.6585	74.9911	52.0808	53.9037	67.919	104.719	112.224	119.066	128.981	150.737	209.869	228.049	224.525	238.031	239.966	278.446	252.954	270.68	252.528
Solomon57	143.039	145.111	82.7735	97.6948	124.888	56.6368	92.7588	100.008	167.851	136.153	56.8792	114.097	104.719	104.889	102.256	123.948	96.3057	88.8369	83.1346	81.8858	57.7472	68.1379	30.1356	17.796	24.0076	20.5411	33.1107	-1	6.6229	12.3526	7.78875	44.1747	30.012	37.1958	50.0274	84.5112	87.4773	101.479	120.731	139.857	210.143	228.527	223.05	239.108	242.045	277.904	248.789	265.657	247.618
Solomon58	136.882	139.357	85.439	103.327	119.547	58.4696	87.4119	94.7082	162.016	131.1	52.3504	110.072	98.3023	98.6541	95.8026	117.503	89.7271	82.2614	76.7093	75.7128	51.6571	63.3411	25.6584	16.4864	18.7453	20.8634	38.4706	6.6229	-1	18.5198	14.0475	37.6928	32.6834	40.8437	52.8045	85.9143	87.4529	103.365	124.396	142.918	206.491	224.868	219.079	235.529	238.632	273.993	244.348	261.064	243.067
Solomon59	155.343	157.452	84.6996	91.9787	137.105	60.7299	104.991	112.216	180.201	148.217	68.7359	125.415	116.808	117.151	114.288	135.991	107.995	99.4232	92.951	90.789	66.6159	73.6511	42.1382	28.2623	36.3174	29.1525	30.1898	12.3526	18.5198	-1	4.56472	54.5126	23.0928	27.8777	41.7081	77.8065	83.2138	93.8088	110.362	130.24	220.992	239.37	234.21	249.861	252.617	288.979	260.365	277.356	259.287
Solomon60	150.802	152.889	83.7117	93.8792	132.578	58.8839	100.458	107.691	175.636	143.739	64.3141	121.182	112.349	112.627	109.85	131.55	103.68	95.498	89.2927	87.4499	63.2509	71.4774	37.6613	24.1544	31.7598	25.569	30.6585	7.78875	14.0475	4.56472	-1	50.6251	25.2293	31.1228	44.6178	80.1873	84.6709	96.5858	114.186	133.786	216.931	235.313	230.042	245.836	248.655	284.843	256.055	273.004	254.945
Solomon61	108.169	114.804	112.873	139.671	99.5981	84.7235	69.6338	76.7131	136.153	113.154	48.2257	101.308	67.2261	70.2004	64.2042	85.438	55.71	44.9124	39.0525	38.9932	16.6139	37.6622	35.7506	44.3045	31.3345	50.1525	74.9911	44.1747	37.6928	54.5126	50.6251	-1	56.4278	66.0963	72.5061	94.7571	88.4585	113.352	142.876	157.461	196.898	214.913	207.074	225.955	230.118	261.706	228.653	244.073	226.576
Solomon62	163.684	168.352	107.569	109.21	150.067	83.8022	118.131	125.489	190.521	162.264	84.6407	142.575	123.279	125.334	120.371	141.78	112.135	99.2871	90.6455	86.0911	63.3415	62.542	58.199	47.7807	50.867	50.3001	52.0808	30.012	32.6834	23.0928	25.2293	56.4278	-1	9.67987	20.1376	54.9584	60.2888	71.5408	91.9273	110.237	239.122	257.494	251.555	268.178	271.309	306.494	276.368	292.863	274.938
Solomon63	173.324	177.83	110.079	106.634	159.288	87.8401	127.281	134.631	200.059	171.328	93.1593	150.908	132.954	134.962	130.049	151.459	121.798	108.73	99.8905	95.0204	72.6308	70.2856	66.5021	54.8983	59.4147	56.6916	53.9037	37.1958	40.8437	27.8777	31.1228	66.0963	9.67987	-1	14.131	50.8822	59.1238	66.1286	83.6107	102.728	247.22	265.602	259.915	276.221	279.211	314.82	285.101	301.715	283.752
Solomon64	180.653	186.412	124.124	118.207	168.959	101.95	137.227	144.586	208.247	181.458	104.535	162.531	139.713	142.535	136.653	157.668	127.555	112.539	102.767	96.7076	76.1266	69.1861	78.2405	67.8223	70.8128	70.0737	67.919	50.0274	52.8045	41.7081	44.6178	72.5061	20.1376	14.131	-1	36.8024	46.3163	52.109	72.2285	90.1186	259.16	277.526	271.464	288.232	291.403	326.415	295.963	312.311	294.439
Solomon65	200.292	208.942	160.927	151.859	194.33	138.446	163.798	171.029	229.517	207.74	134.893	192.546	159.019	163.623	155.703	175.169	144.999	126.246	114.955	106.601	92.1226	75.8423	110.005	101.981	102.23	105.02	104.719	84.5112	85.9143	77.8065	80.1873	94.7571	54.9584	50.8822	36.8024	-1	18.8464	18.5978	53.2059	63.3372	289.319	307.575	300.568	318.472	322.107	355.44	323.193	338.784	321.225
Solomon66	190.145	200.232	167.851	164.419	187.442	143.539	158.083	165.12	219.951	201.297	132.458	188.955	149.236	154.682	145.849	164.277	134.564	114.54	102.915	93.8835	82.745	63.3372	109.395	103.933	101.601	107.822	112.224	87.4773	87.4529	83.2138	84.6709	88.4585	60.2888	59.1238	46.3163	18.8464	-1	31.3749	69.6917	75.8423	285.179	303.265	295.532	314.28	318.299	350.147	316.699	331.722	314.435
Solomon67	218.574	227.446	175.129	161.149	212.928	153.916	182.373	189.61	247.916	226.333	153.108	210.882	177.344	182.08	174.013	193.265	163.178	144.049	132.624	123.992	110.424	93.2135	127.9	119.151	120.168	121.841	119.066	101.479	103.365	93.8088	96.5858	113.352	71.5408	66.1286	52.109	18.5978	31.3749	-1	38.8491	45.2766	307.686	325.961	319.049	336.837	340.409	373.939	341.779	357.382	339.819
Solomon68	250.542	257.626	182.185	155.92	240.954	165.61	209.363	216.717	279.002	253.612	176.565	234.455	209.247	212.986	206.029	226.242	195.927	178.24	167.226	159.253	142.994	128.638	150.035	138.283	142.787	139.505	128.981	120.731	124.396	110.362	114.186	142.876	91.9273	83.6107	72.2285	53.2059	69.6917	38.8491	-1	23.4193	330.831	349.213	343.455	359.825	362.771	398.381	368.188	384.53	366.666
Solomon69	263.626	272.045	204.718	179.339	256.719	187.202	225.646	232.954	292.789	269.827	194.452	252.478	222.345	226.837	219.035	238.466	208.325	189.323	177.899	169.229	155.459	138.463	168.333	157.611	160.839	159.327	150.737	139.857	142.918	130.24	133.786	157.461	110.237	102.728	90.1186	63.3372	75.8423	45.2766	23.4193	-1	349.204	367.56	361.269	378.298	381.514	416.227	385.013	400.959	383.25
Solomon70	123.151	103.729	177.464	233.997	102.833	176.526	127.786	121.179	100.498	88.3524	154.796	96.8246	149.551	140.773	152.625	146.042	164.571	186.382	196.698	206.48	205.618	229.124	180.926	192.778	188.369	192.208	209.869	210.143	206.491	220.992	216.931	196.898	239.122	247.22	259.16	289.319	285.179	307.686	330.831	349.204	-1	18.384	17.9508	29.1525	33.4174	68.5886	51.27	69.6228	53.9171
Solomon71	137.469	118.553	194.567	250.837	119.72	194.452	145.615	138.898	112.754	105.192	173.134	115.138	166.007	157.43	169.154	161.383	181.21	203.18	213.694	223.544	223.344	246.739	199.297	211.16	206.729	210.573	228.049	228.527	224.868	239.37	235.313	214.913	257.494	265.602	277.526	307.575	303.265	325.961	349.213	367.56	18.384	-1	14.0786	11.1391	17.0662	50.5948	40.5216	57.4002	44.6677
Solomon72	125.369	106.881	194.116	250.835	110.049	191.968	137.474	130.531	99.7364	95.5731	166.931	109.007	155.582	147.272	158.801	149.917	170.952	193.066	203.827	213.755	214.732	237.852	193.426	205.948	200.689	205.732	224.525	223.05	219.079	234.21	230.042	207.074	251.555	259.915	271.464	300.568	295.532	319.049	343.455	361.269	17.9508	14.0786	-1	23.1703	30.3194	54.9589	33.3195	51.7093	36.083
Solomon73	148.124	129.355	203.314	259.278	130.848	204.085	156.705	150.007	122.875	116.319	183.92	125.969	177.084	168.532	180.239	172.261	192.306	214.291	224.822	234.675	234.457	257.866	209.992	221.682	217.459	220.992	238.031	239.108	235.529	249.861	245.836	225.955	268.178	276.221	288.232	318.472	314.28	336.837	359.825	378.298	29.1525	11.1391	23.1703	-1	7.65968	41.6392	40.6845	55.3015	45.7144
Solomon74	154.519	135.551	203.753	259.333	136.089	205.571	161.149	154.578	129.75	121.579	187.34	129.576	182.613	173.939	185.728	178.32	197.735	219.626	230.022	239.827	239.004	262.532	213.185	224.516	220.722	223.638	239.966	242.045	238.632	252.617	248.655	230.118	271.309	279.211	291.403	322.107	318.299	340.409	362.771	381.514	33.4174	17.0662	30.3194	7.65968	-1	42.5144	47.4281	60.9828	52.6497
Solomon75	174.26	157.302	244.886	300.913	163.656	245.031	192.072	185.033	145.778	149.356	221.881	163.927	207.86	200.01	211.174	200.181	223.394	245.612	256.681	266.68	268.88	291.727	248.347	260.723	255.631	260.375	278.446	277.904	273.993	288.979	284.843	261.706	306.494	314.82	326.415	355.44	350.147	373.939	398.381	416.227	68.5886	50.5948	54.9589	41.6392	42.5144	-1	39.8478	38.4134	44.8468
[truncated: 5,208 more rows]
[truncated: 51 more columns]

## Sheet: Tampa_SSRs
SPAGeDi 1.5d (build 02-06-2017) - a program for Spatial Pattern Analysis of Genetic Diversity
Written by Olivier Hardy & Xavier Vekemans
Contributions by Reed Cartwright
100 individuals
1 categories: Tampa
2 spatial coordinates, X, Y
[truncated: 5,491 more rows]
[truncated: 51 more columns]

## Sheet: Lempes_SSRs
SPAGeDi 1.5d (build 02-06-2017) - a program for Spatial Pattern Analysis of Genetic Diversity
[truncated: 5,498 more rows]
[truncated: 51 more columns]

[truncated: 5 more sheets: Ruia_SNPs, Lupului_SNPs, Solomon_SNPs, Tampa_SNPs, Lempes_SNPs]
